# Supplementary material for: Microbiota Associated With Ototyphlonemertes Species (Nemertea, Hoplonemertea, Monostilifera, Ototyphlonemertidae) Reveal Evidence of Phylosymbiosis
Source: Ecol Evol. 2024 Dec 3;14(12):e70471. doi: 10.1002/ece3.70471 (PMC11612514; doi:10.1002/ece3.70471)
Supplement: Supplementary file 3 — Data S2. Taxonomic classification of Amplicon Sequence Variants (ASVs) identified through Illumina 16S rRNA sequencing, including the number of genetic reads and sample frequency for each ASV. [file ECE3-14-e70471-s003.csv]

Supplemental Table 2. Taxonomic classification of Amplicon Sequence Variants (ASVs) identified through Illumina 16S rRNA sequencing, including the number of genetic reads and samples for each ASV.
Microbial-ID	Kingdom	Phylum	Class	Order	Family	Genus	Species	Genetic Reads	Sample Frequency
0022b5382b96f83e6f118d7301b2e5b8	Archaea	Crenarchaeota	Nitrososphaeria	Nitrosopumilales	Nitrosopumilaceae	Ca. Nitrosopumilus	NA	13	1
004bb3f1f514e71ae96ff072c0972c59	Bacteria	Proteobacteria	Gammaproteobacteria	Enterobacterales	Alteromonadaceae	Alteromonas	macleodii	74	1
00653df4563ac9b6941912a969cc3e92	Bacteria	Proteobacteria	Gammaproteobacteria	Pseudomonadales	Saccharospirillaceae	Oleispira	NA	4	1
007a0750f4d89061e463e0f4fc5e8895	Bacteria	Proteobacteria	Alphaproteobacteria	Rhodobacterales	Rhodobacteraceae	Nautella	NA	22	1
0084f76b4140749800edd4b55cb80d91	Bacteria	Proteobacteria	Alphaproteobacteria	Rickettsiales	Rickettsiaceae	NA	NA	295	1
00ce06ed859f0262e56076fa0a5cfda1	Bacteria	Proteobacteria	Gammaproteobacteria	Enterobacterales	Pseudoalteromonadaceae	Algicola	sagamiensis	35	1
00e930dfc95017acabaf75a46bd16ae5	Bacteria	Desulfobacterota	Desulfobacteria	Desulfobacterales	Desulfobacteraceae	Desulfobacter	NA	27	1
00ee2a09cee4c648f53a0f9afcb60e8e	Bacteria	Proteobacteria	Alphaproteobacteria	Rhodobacterales	Rhodobacteraceae	Cognatishimia	NA	333	2
00fd46e287b9d2b6b5c83629aa4e5005	Bacteria	Actinobacteriota	Actinobacteria	Frankiales	Nakamurellaceae	Nakamurella	NA	17	3
014c84627744a0cd7d3203e28df982e1	Bacteria	Firmicutes	Clostridia	Peptostreptococcales-Tissierellales	Fusibacteraceae	Fusibacter	NA	15	1
01879513bd284d3fab106c4fbc120076	Bacteria	Proteobacteria	Gammaproteobacteria	Enterobacterales	Vibrionaceae	Vibrio	hispanicus	53	1
022145da70348dd56ac40d59264422cb	Bacteria	Spirochaetota	Spirochaetia	Spirochaetales	Spirochaetaceae	NA	NA	31	1
026d1e5a084de9e36e4016582d976b5a	Bacteria	Proteobacteria	Gammaproteobacteria	Pseudomonadales	Halomonadaceae	Halomonas	alkaliphila	202	7
027ea3bb85eb3cafb8cbca93ab8e6f45	Bacteria	Firmicutes	Clostridia	Peptostreptococcales-Tissierellales	Fusibacteraceae	Fusibacter	NA	103	1
0282f654324c35c3dfd912a48756688d	Bacteria	Bacteroidota	Bacteroidia	Bacteroidales	Marinifilaceae	Marinifilum	NA	14	1
02a1519c8062cbe769b790a2d4717d22	Bacteria	Proteobacteria	Gammaproteobacteria	Pseudomonadales	Oceanospirillaceae	Oceanospirillum	linum	41	1
02b56f2112f33018d0dbd87f7717c6c7	Bacteria	Proteobacteria	Gammaproteobacteria	Enterobacterales	Alteromonadaceae	Alteromonas	NA	54	1
02db2041e5446a2f89b38281eec59701	Bacteria	Proteobacteria	Alphaproteobacteria	Sphingomonadales	Sphingomonadaceae	Sphingomonas	aerophila	196	1
02de55ae99dd7f8e2f135614876dbf69	Bacteria	Proteobacteria	Gammaproteobacteria	Burkholderiales	Oxalobacteraceae	Massilia	NA	13	1
02fe119abf893504ab2d9cb32754581f	Bacteria	Proteobacteria	Gammaproteobacteria	Pseudomonadales	Nitrincolaceae	Marinobacterium	stanieri	31	1
03337a996ca0378de2fa959a91750a78	Bacteria	Actinobacteriota	Actinobacteria	Corynebacteriales	Corynebacteriaceae	Corynebacterium	accolens	10	1
03370d79636f11086bb5325bd465bc4b	Bacteria	Actinobacteriota	Actinobacteria	Corynebacteriales	Corynebacteriaceae	Corynebacterium	striatum	18	1
0340f451e4aec3a669a0195138b2b963	Bacteria	Proteobacteria	Gammaproteobacteria	Pseudomonadales	Saccharospirillaceae	Bermanella	marisrubri	25	2
035646913b613f9107e070e87b9340bd	Bacteria	Proteobacteria	Gammaproteobacteria	Pseudomonadales	Nitrincolaceae	Neptuniibacter	NA	66	1
0367b204b8fb9c1ccd915130b1d4d94e	Bacteria	Proteobacteria	Alphaproteobacteria	Rhizobiales	Rhizobiaceae	NA	NA	10	1
03aac4fb19f4620397d1103a96ac471b	Bacteria	Proteobacteria	Gammaproteobacteria	UBA4486	NA	NA	NA	43	1
03d0205e2f813c25ddec83aa02890b04	Bacteria	Proteobacteria	Gammaproteobacteria	Pseudomonadales	Nitrincolaceae	Pontibacterium	NA	19	1
03d12323838ce3ece76dc6155d35b123	Bacteria	Planctomycetota	Planctomycetes	Pirellulales	Pirellulaceae	Rhodopirellula	NA	29	1
0401e9d2a57abf6a782c9190c67be12d	Bacteria	Proteobacteria	Alphaproteobacteria	Sphingomonadales	Sphingomonadaceae	Sphingomonas	echinoides	2319	2
041b09c326db06a685e16f3f4d5a561f	Bacteria	Proteobacteria	Gammaproteobacteria	NA	NA	NA	NA	29	1
045a3830d655e242e02c97ed73a4de60	Bacteria	Firmicutes	Bacilli	Lactobacillales	Streptococcaceae	Streptococcus	salivarius	66	1
04a94a545f6f829bc8bf80c62131845d	Bacteria	Bacteroidota	Bacteroidia	Flavobacteriales	Flavobacteriaceae	Nonlabens	sediminis	14	1
050fbcf445e8073847ebf28951d5af12	Bacteria	Proteobacteria	Alphaproteobacteria	Rhodobacterales	Rhodobacteraceae	Ruegeria	NA	32	1
051b14f31ec3a3ba327f32340c90c5be	Bacteria	Proteobacteria	Gammaproteobacteria	Enterobacterales	Idiomarinaceae	Idiomarina	baltica	20	1
0527f4bbeb223e5ff5abc7acd1dd1a37	Bacteria	Proteobacteria	Gammaproteobacteria	Pseudomonadales	Cellvibrionaceae	Aestuariicella	NA	23	2
057d202d00dbebf80fbee04594bd66a9	Bacteria	Proteobacteria	Gammaproteobacteria	Pseudomonadales	Marinomonadaceae	Marinomonas	communis	15	1
0583f83d2f4420eb43b2da8f517d513a	Bacteria	Actinobacteriota	Actinobacteria	Pseudonocardiales	Pseudonocardiaceae	Actinomycetospora	NA	30	1
059814c31e89c90847a621c435a9919f	Bacteria	Proteobacteria	Gammaproteobacteria	Enterobacterales	Vibrionaceae	Photobacterium	rosenbergii	21	1
05e32c43419a7ad75eec26c5d14ec5d4	Bacteria	Campylobacterota	Campylobacteria	Campylobacterales	Arcobacteraceae	Halarcobacter	NA	32	1
060d72749de0e47cc423aec31a642634	Bacteria	Proteobacteria	Gammaproteobacteria	Pseudomonadales	Saccharospirillaceae	Thalassolituus	NA	36	1
0637683f91a744ab30f1211991758220	Bacteria	Bacteroidota	Bacteroidia	Bacteroidales	Porphyromonadaceae	Porphyromonas	NA	25	1
06a65ef05eb6f78c86052647ca777723	Bacteria	Proteobacteria	Alphaproteobacteria	Rhodobacterales	Rhodobacteraceae	NA	NA	17	3
06b265dd0d8e775926d31f730c1c7b86	Bacteria	Proteobacteria	Gammaproteobacteria	Gammaproteobacteria Incertae Sedis	Unknown Family	NA	NA	69	1
06c31eb91fa82af92fba6fd8848240b2	Bacteria	Verrucomicrobiota	Lentisphaeria	Lentisphaerales	Lentisphaeraceae	Lentisphaera	NA	12	1
06d1201e02dda979222e62b3c70649be	Bacteria	Bacteroidota	Bacteroidia	Flavobacteriales	Flavobacteriaceae	Mesoflavibacter	NA	47	1
06ddc3dc78172526595db22213d35401	Bacteria	Proteobacteria	Gammaproteobacteria	Pseudomonadales	Halomonadaceae	Halomonas	variabilis	95	2
076b7337da63655b7c90384ed83f108f	Bacteria	Proteobacteria	Gammaproteobacteria	Enterobacterales	Colwelliaceae	Thalassotalea	ganghwensis	55	1
07787dbc55ddae371faa82aec30e8f78	Bacteria	Proteobacteria	Gammaproteobacteria	Pseudomonadales	Marinomonadaceae	Marinomonas	communis	122	1
07a1fb7d615881571261f096b2d3eb43	Bacteria	Proteobacteria	Alphaproteobacteria	Rhizobiales	Beijerinckiaceae	Methylobacterium-Methylorubrum	extorquens	201	1
07ecc4ce411eb262a7b80facfd72e485	Bacteria	Firmicutes	Bacilli	Mycoplasmatales	Mycoplasmataceae	Mycoplasma	NA	47	1
07f1b0032fa5755d44564d09867d68dc	Bacteria	Proteobacteria	Gammaproteobacteria	Enterobacterales	Vibrionaceae	Vibrio	NA	16	1
07f2ff08a425760f54faaf2d3bd2376f	Bacteria	Proteobacteria	Gammaproteobacteria	Burkholderiales	Neisseriaceae	Neisseria	perflava	10	1
08699f6a27f425fc5e2f84074ef13a2d	Bacteria	Bacteroidota	Bacteroidia	Cytophagales	Hymenobacteraceae	Hymenobacter	cavernae	34	1
08707da80bf900cdc7cc14396a6d532e	Bacteria	Proteobacteria	Alphaproteobacteria	Rhodobacterales	Rhodobacteraceae	NA	NA	15	1
08caab4cee2a5d324534b03b51f93d3c	Bacteria	Proteobacteria	Gammaproteobacteria	Burkholderiales	Burkholderiaceae	Ralstonia	NA	11	1
08d08475dda1d8731dff0b09afb4d976	Bacteria	Firmicutes	Clostridia	Peptostreptococcales-Tissierellales	NA	NA	NA	252	6
08dc07621d7160f79d83227d9660f072	Bacteria	Bacteroidota	Bacteroidia	Flavobacteriales	Flavobacteriaceae	Lutibacter	NA	44	1
092696ff30c924a30b93b0392b4e1eae	Bacteria	SAR324 clade(Marine group B)	NA	NA	NA	NA	NA	1678	1
094f171fb3cd6d406efdfeafbd805bfb	Bacteria	Proteobacteria	Gammaproteobacteria	NA	NA	NA	NA	10	1
09af5f800db6361441e5045639f22ac1	Bacteria	Proteobacteria	Gammaproteobacteria	Pseudomonadales	Nitrincolaceae	Neptunomonas	NA	161	1
09b1134deae5bae3dfb5767b4ddd028c	Bacteria	Proteobacteria	Gammaproteobacteria	Enterobacterales	Alteromonadaceae	NA	NA	8	1
09bcd8d76385806ae53c37c2795ed542	Archaea	Crenarchaeota	Nitrososphaeria	Nitrosopumilales	Nitrosopumilaceae	Ca. Nitrosopumilus	NA	1135	3
09c44c40eae82ad060be58c0340b653e	Bacteria	Proteobacteria	Gammaproteobacteria	Pseudomonadales	Nitrincolaceae	Marinobacterium	stanieri	64	2
09f3ef449a672a9ffe85de77b4e829db	Bacteria	Actinobacteriota	Actinobacteria	Corynebacteriales	Corynebacteriaceae	Corynebacterium	imitans	16	1
0a136bc36298845844cc7330710d7f76	Bacteria	Proteobacteria	Gammaproteobacteria	Enterobacterales	Colwelliaceae	NA	NA	80	1
0a5915683ff1a6da79d09e46a5db3dc3	Bacteria	Proteobacteria	Alphaproteobacteria	Rickettsiales	Candidatus Hepatincola	NA	NA	18	1
0a625412fbf46ff3494dd3b5bc68f2c5	Bacteria	Proteobacteria	Gammaproteobacteria	Enterobacterales	Pasteurellaceae	Haemophilus	parainfluenzae	14	1
0a8527166d22e47c2363232624478674	Bacteria	Verrucomicrobiota	Verrucomicrobiae	Chthoniobacterales	Chthoniobacteraceae	Chthoniobacter	NA	33	1
0ac5309181ef670bc176428b4c1d1386	Bacteria	Proteobacteria	Gammaproteobacteria	Enterobacterales	Vibrionaceae	Vibrio	NA	12	1
0ad93bb2e9c378b1d75921d2ecd98fe4	Bacteria	Proteobacteria	Alphaproteobacteria	Rhodobacterales	Rhodobacteraceae	Ruegeria	NA	41	1
0af4cc92e47c07519df79c2f4b05c506	Bacteria	Firmicutes	Clostridia	Peptostreptococcales-Tissierellales	Family XI	Anaerococcus	NA	417	3
0b017de452433f58bd975d1ff2717543	Bacteria	Proteobacteria	Alphaproteobacteria	Caulobacterales	Caulobacteraceae	Brevundimonas	terrae	120	1
0b0e80ec320fe0cbc4a7a80e5abe1e6d	Bacteria	Proteobacteria	Gammaproteobacteria	Pseudomonadales	Oceanospirillaceae	Oceanospirillum	beijerinckii	51	1
0b37feb786987a4c9665f4c44e6521d2	Bacteria	Actinobacteriota	Actinobacteria	Propionibacteriales	Propionibacteriaceae	Microlunatus	NA	35	1
0ba38ddc71a4957ada7943bbd0f10695	Bacteria	Proteobacteria	Gammaproteobacteria	Enterobacterales	Pseudoalteromonadaceae	Pseudoalteromonas	phenolica	117	1
0ba9a68811fa1754d7579cb0a37e2059	Bacteria	Proteobacteria	Alphaproteobacteria	Rhodobacterales	Rhodobacteraceae	Paracoccus	NA	22	1
0bc1a0ed6786021e8b9f4776733bae96	Bacteria	Proteobacteria	Alphaproteobacteria	Rhodobacterales	Rhodobacteraceae	NA	NA	41	1
0c6ea0c6ea5b1f4d938015e4e07afe59	Bacteria	Proteobacteria	Gammaproteobacteria	Legionellales	Legionellaceae	Legionella	NA	106	1
0c7ccd1686e46d505e64cf144a817261	Bacteria	Proteobacteria	Alphaproteobacteria	Rhodobacterales	Rhodobacteraceae	Roseovarius	NA	84	1
0c9a0c6181b9786e69cbe945d7f7e27d	Bacteria	Firmicutes	Bacilli	Mycoplasmatales	Mycoplasmataceae	Mycoplasma	NA	66	1
0d4f251f6e336c056ce7bb69f3556221	Bacteria	Bacteroidota	Bacteroidia	Flavobacteriales	Flavobacteriaceae	Lutibacter	NA	22	1
0d7c416ae99de228e39a30508cc4925f	Bacteria	Actinobacteriota	Actinobacteria	Actinomycetales	Actinomycetaceae	Actinomyces	naeslundii	11	1
0d81bf43d6438c0f2ea9c26b763381c7	Bacteria	Proteobacteria	Alphaproteobacteria	Rhizobiales	Rhizobiaceae	NA	NA	55	1
0dc12b421fe77dfa754a6f825c832b78	Bacteria	Acidobacteriota	Thermoanaerobaculia	Thermoanaerobaculales	Thermoanaerobaculaceae	Subgroup 10	NA	4	1
0dc9bb966570f559bbb79589ef2d2b1c	Bacteria	Proteobacteria	Gammaproteobacteria	Pseudomonadales	Endozoicomonadaceae	Endozoicomonas	NA	53	1
0e0baf1152a366f3a2f81b342e6ba703	Bacteria	Bacteroidota	Bacteroidia	Chitinophagales	Chitinophagaceae	NA	NA	29	1
0e5776e6de54087eb7d5fcba2e0d7946	Bacteria	Proteobacteria	Alphaproteobacteria	Rhizobiales	Beijerinckiaceae	Bosea	NA	12	2
0e828068f98c2b220d3e408a3385bd86	Bacteria	Proteobacteria	Gammaproteobacteria	Enterobacterales	Colwelliaceae	Thalassotalea	NA	54	2
0ec722ef26091c1922ba4f53039081cb	Bacteria	Proteobacteria	Alphaproteobacteria	Rhodobacterales	Rhodobacteraceae	NA	NA	14	1
0ee3c8493e09277961a256400abf075b	Bacteria	Proteobacteria	Gammaproteobacteria	Pseudomonadales	Spongiibacteraceae	Spongiibacter	NA	581	11
0f0785f3ad7e2923d8d88ea488778d94	Bacteria	Proteobacteria	Gammaproteobacteria	Pseudomonadales	Pseudomonadaceae	Pseudomonas	umsongensis	181	1
0f4a7c0bb523fef98b9fa9c84a0c81b8	Bacteria	Proteobacteria	Alphaproteobacteria	Rhodobacterales	Rhodobacteraceae	NA	NA	5	2
0f6b9bac5905002cff98b50a13b9f16e	Bacteria	Actinobacteriota	Actinobacteria	Corynebacteriales	Corynebacteriaceae	Corynebacterium	kroppenstedtii	750	17
0fdfbb4dedc3e1ec8261472634e324a7	Bacteria	Proteobacteria	Gammaproteobacteria	AT-s2-59	NA	NA	NA	68	1
0ff1ad432dc469c26e4cd804f3002561	Bacteria	Proteobacteria	Gammaproteobacteria	Pseudomonadales	NA	NA	NA	15	1
0ff2b833939177cfd4ec796f988f4ed9	Bacteria	Bacteroidota	Bacteroidia	Flavobacteriales	Flavobacteriaceae	Aurantivirga	NA	112	3
0ff87aea0485845118502ffd571e6d38	Bacteria	Bacteroidota	Bacteroidia	Flavobacteriales	Cryomorphaceae	NA	NA	15	1
103b16d84801013807b1adac4b120f7b	Bacteria	Actinobacteriota	Actinobacteria	Micrococcales	Microbacteriaceae	Leifsonia	NA	688	1
104789a47d2f9762d17420474e3f0acf	Bacteria	Proteobacteria	Gammaproteobacteria	Enterobacterales	Shewanellaceae	Shewanella	NA	184	1
1057dff8f354bab7fa20b6fdfd47c46a	Bacteria	Proteobacteria	Gammaproteobacteria	Pseudomonadales	Pseudomonadaceae	Pseudomonas	aeruginosa	10	1
10ca0c64692ca52c34ae415c5e43e524	Bacteria	Proteobacteria	Gammaproteobacteria	Burkholderiales	Comamonadaceae	Acidovorax	NA	878	5
10eeefa8b22aa0711c9f5daabf6952c8	Bacteria	Firmicutes	Bacilli	Mycoplasmatales	Mycoplasmataceae	Mycoplasma	NA	177	1
116f6c5f3bab53c6863a861ddbd82134	Bacteria	Proteobacteria	Alphaproteobacteria	Rhodospirillales	Terasakiellaceae	NA	NA	10	1
11c0cf3919d359ac774acdd45d9f85f4	Bacteria	Actinobacteriota	Actinobacteria	Frankiales	Sporichthyaceae	NA	NA	27	1
11e3630133d0c49998f28b226fd4e4ee	Bacteria	Proteobacteria	Gammaproteobacteria	Pseudomonadales	Saccharospirillaceae	NA	NA	52	1
120ab66ca6f87fb83c36ae95e235e5b2	Bacteria	Proteobacteria	Gammaproteobacteria	Pseudomonadales	Endozoicomonadaceae	Endozoicomonas	NA	5	1
1242ffe3b5b45bc37e42ffb93a02423b	Bacteria	Actinobacteriota	Actinobacteria	Frankiales	Nakamurellaceae	Nakamurella	NA	659	1
12d07e5ebae31dc96564322a2377d967	Bacteria	Proteobacteria	Gammaproteobacteria	Enterobacterales	Vibrionaceae	Vibrio	NA	34	1
12d529dcea6ade663097b489050d1a74	Bacteria	Firmicutes	Bacilli	Lactobacillales	Streptococcaceae	Streptococcus	gordonii	56	1
13332d35e48ab88ac182085d7824abb4	Bacteria	Proteobacteria	Alphaproteobacteria	Rhizobiales	Xanthobacteraceae	Bradyrhizobium	japonicum	179	1
13652745fa6a16cf7496691f54e3d10d	Bacteria	Bacteroidota	Bacteroidia	Bacteroidales	Tannerellaceae	Tannerella	NA	151	1
1375543c59df9b8ec3c8dd51e3871aee	Bacteria	Proteobacteria	Gammaproteobacteria	Enterobacterales	Alteromonadaceae	NA	NA	291	1
13876cf2d5c7c8e4684becf0f5e80c7a	Bacteria	Planctomycetota	Phycisphaerae	Phycisphaerales	Phycisphaeraceae	Urania-1B-19 marine sediment group	NA	15	1
138c8aac2328bf916f693307780d972a	Bacteria	Cyanobacteria	Cyanobacteriia	Cyanobacteriales	Chroococcidiopsaceae	Aliterella	NA	26	1
13d2c970f6e39cb4a5e4fbeaf6b36cd2	Bacteria	Proteobacteria	Gammaproteobacteria	Burkholderiales	Comamonadaceae	Variovorax	NA	78	1
13ffe6bf2f8408ff03b08a7c2dd90749	Bacteria	Bacteroidota	Bacteroidia	Cytophagales	Spirosomaceae	Spirosoma	linguale	337	1
1486ea66c15c348e7e58e7fbd4630f06	Bacteria	Proteobacteria	Gammaproteobacteria	Enterobacterales	Pseudoalteromonadaceae	Algicola	NA	39	1
14b92464688d1297f33438fddb7cc988	Bacteria	Deinococcota	Deinococci	Deinococcales	Deinococcaceae	Deinococcus	NA	470	7
14cb69780c496401fec0fa7269de919d	Bacteria	Bacteroidota	Bacteroidia	Cytophagales	Spirosomaceae	Spirosoma	linguale	149	1
150f1e9eac65d0f8b841dc208ed8c4ca	Bacteria	Proteobacteria	Gammaproteobacteria	Pseudomonadales	Nitrincolaceae	Amphritea	NA	27	1
151d6e631e66f08b9856810e36c2680a	Bacteria	Campylobacterota	Campylobacteria	Campylobacterales	Arcobacteraceae	Malaciobacter	NA	132	2
15502d1e274fa8578d6f6d095b7d8961	Bacteria	Bacteroidota	Bacteroidia	Chitinophagales	Chitinophagaceae	NA	NA	118	1
15869c29a4ffcb207d1edea1d1fcc6f6	Bacteria	Proteobacteria	Gammaproteobacteria	Gammaproteobacteria Incertae Sedis	Unknown Family	NA	NA	224	1
15910d1d2a46a6cd66ec47026caa257a	Bacteria	Proteobacteria	Gammaproteobacteria	Pseudomonadales	Halomonadaceae	Cobetia	marina	70	1
15b7c70eb442724c22d88c35ff32977c	Bacteria	Actinobacteriota	Actinobacteria	Micrococcales	Micrococcaceae	NA	NA	12	1
15fb3305dbc6affb9272d31f4cdc8848	Bacteria	Verrucomicrobiota	Verrucomicrobiae	Verrucomicrobiales	DEV007	NA	NA	39	1
160dc033896b826df2a232ef83116681	Bacteria	Actinobacteriota	Actinobacteria	Micrococcales	Micrococcaceae	Arthrobacter	NA	46	1
16706d25aef9164981296da504d95c6c	Bacteria	Bacteroidota	Bacteroidia	Flavobacteriales	Flavobacteriaceae	Nonlabens	sediminis	956	13
16831d8da93e918bdf76c3cee12fe55a	Bacteria	Actinobacteriota	Acidimicrobiia	Microtrichales	Ilumatobacteraceae	NA	NA	45	1
16dbf57f274a74be87d9c426b9e41cc5	Bacteria	Proteobacteria	Gammaproteobacteria	Enterobacterales	Alteromonadaceae	Alteromonas	NA	84	5
173a9bbb08bd5ca3abd158129479837e	Bacteria	Proteobacteria	Gammaproteobacteria	Pseudomonadales	Saccharospirillaceae	Oleibacter	NA	10	1
174ef48a0dc7e7d9500814c60e60a60f	Bacteria	Proteobacteria	Gammaproteobacteria	Burkholderiales	Comamonadaceae	Variovorax	NA	4907	1
18153a31ccc1076092f5d09bc83074c2	Bacteria	Bacteroidota	Bacteroidia	Bacteroidales	Prolixibacteraceae	NA	NA	22	1
182a2c3d2e5ce6c5e2faa4f12ccee923	Bacteria	Proteobacteria	Gammaproteobacteria	Enterobacterales	Pseudoalteromonadaceae	Pseudoalteromonas	NA	10	1
184ea0b13eaf2c80e7cbe234d70d9d57	Bacteria	Proteobacteria	Gammaproteobacteria	Enterobacterales	Vibrionaceae	Photobacterium	NA	59	1
1860410e43123392bab2397569b11c5c	Bacteria	Proteobacteria	Gammaproteobacteria	Pseudomonadales	Marinomonadaceae	Marinomonas	communis	98	1
18d0503cca30a8ad8fa613b4d2c3324c	Bacteria	Proteobacteria	Gammaproteobacteria	Pseudomonadales	Nitrincolaceae	Neptuniibacter	NA	115	1
18d88a838696cb70ae26d5a7a3dc94fd	Bacteria	Bacteroidota	Bacteroidia	Flavobacteriales	Flavobacteriaceae	Mesoflavibacter	NA	15	2
18e20820e5b1cfc40d32b7152e9771aa	Bacteria	Proteobacteria	Alphaproteobacteria	Rhodospirillales	Magnetospiraceae	NA	NA	114	1
194789f0473df73d6d0b768b5776b5fb	Bacteria	Bacteroidota	Bacteroidia	Flavobacteriales	Flavobacteriaceae	Winogradskyella	NA	114	1
195b346202d973a3d6b357b2b4dd33ae	Bacteria	Proteobacteria	Alphaproteobacteria	Emcibacterales	Emcibacteraceae	Emcibacter	NA	75	1
19a4146580c269dc9366682e04c40827	Bacteria	Proteobacteria	Gammaproteobacteria	Pseudomonadales	Alcanivoracaceae1	Alcanivorax	NA	5	2
19f88dfba4e57a2e606c554b4db5ac9b	Bacteria	Proteobacteria	Alphaproteobacteria	Rhizobiales	Rhizobiaceae	Allorhizobium-Neorhizobium-Pararhizobium-Rhizobium	NA	103	5
1a10717b356f8780bb3385a248acf35c	Bacteria	Proteobacteria	Gammaproteobacteria	Enterobacterales	Colwelliaceae	Thalassotalea	NA	24	1
1a117e84dc38120f554c3283efeddbfb	Bacteria	Firmicutes	Bacilli	Staphylococcales	Staphylococcaceae	Staphylococcus	NA	255	1
1a32e31ae5672b8ca087c1b6975081ee	Bacteria	Bacteroidota	Bacteroidia	Chitinophagales	Chitinophagaceae	Ferruginibacter	NA	1552	1
1a4fa7c9d0ebf9d86d06d9d5f5dd3590	Bacteria	Bacteroidota	Bacteroidia	Flavobacteriales	NA	NA	NA	375	1
1ac1753a88e0fd9308275d3b13e87a17	Bacteria	Proteobacteria	Gammaproteobacteria	Enterobacterales	Vibrionaceae	Vibrio	NA	16	1
1b0dd34003391fc512def55fd75ed1a8	Bacteria	Proteobacteria	Alphaproteobacteria	Rhizobiales	Xanthobacteraceae	Tardiphaga	NA	149	1
1b36ad3b3b00ba29a0aac1aec1f667d3	Bacteria	Proteobacteria	Alphaproteobacteria	Sphingomonadales	Sphingomonadaceae	Sphingomonas	NA	22	1
1bcdd85233c56d848bdf2ba88b8d8003	Bacteria	Proteobacteria	Gammaproteobacteria	Pseudomonadales	Halomonadaceae	Halomonas	NA	50	1
1c1ac5d55d8c40df938b0c8c0d3f56c3	Bacteria	Proteobacteria	Alphaproteobacteria	Rhodospirillales	Thalassospiraceae	Thalassospira	NA	18	2
1c3458982b73431be82f4631bd1cc96c	Bacteria	Bacteroidota	Bacteroidia	Flavobacteriales	Cryomorphaceae	NS10 marine group	NA	86	2
1c3b6c7324c616acdbab289923191687	Bacteria	Proteobacteria	Alphaproteobacteria	Sphingomonadales	Sphingomonadaceae	Sphingomonas	NA	12	1
1c54ad46b930315a83457dfc927800a9	Bacteria	Actinobacteriota	Actinobacteria	Micrococcales	Dermacoccaceae	Kytococcus	NA	39	1
1c901f7d8374610b5920150c1e3c9976	Bacteria	Proteobacteria	Gammaproteobacteria	Enterobacterales	Alteromonadaceae	Alteromonas	macleodii	64	1
1ca26bc8282405d6a312bade75a1a779	Bacteria	Proteobacteria	Alphaproteobacteria	Rhodobacterales	Rhodobacteraceae	NA	NA	213	1
1cb504b8d20d20e76304c88047b8e000	Bacteria	Proteobacteria	Gammaproteobacteria	Burkholderiales	Comamonadaceae	Aquabacterium	NA	692	4
1d0ab6e819127d033226a7cebcf957dc	Bacteria	Bacteroidota	Bacteroidia	Flavobacteriales	Crocinitomicaceae	Lishizhenia	tianjinensis	49	1
1d606cfc51979e27fd2791ccf626ceb0	Bacteria	Proteobacteria	Alphaproteobacteria	Rickettsiales	Rickettsiaceae	NA	NA	1489	9
1d92366f981ba953173ef765a8e3c0a6	Bacteria	Proteobacteria	Gammaproteobacteria	Pseudomonadales	Pseudomonadaceae	Pseudomonas	aeruginosa	29	1
1d9cd718f2958b65d39a41b8ec238480	Bacteria	Bacteroidota	Bacteroidia	Cytophagales	Hymenobacteraceae	Hymenobacter	NA	27	2
1da457eaf3ecb4244a8df1bc5de5d493	Bacteria	Proteobacteria	Gammaproteobacteria	Enterobacterales	Vibrionaceae	Vibrio	NA	24	1
1deb11e03fe74ba30052ef819530535d	Bacteria	Bacteroidota	Bacteroidia	Flavobacteriales	Flavobacteriaceae	Mesoflavibacter	NA	293	5
1e62ed222290bbdc82c63dc57c682a65	Bacteria	Desulfobacterota	Desulfobacteria	Desulfobacterales	Desulfobacteraceae	NA	NA	13	1
1e69ead2a8537e484a111d3f32cf3dd5	Bacteria	Proteobacteria	Alphaproteobacteria	Rickettsiales	Rickettsiaceae	NA	NA	49	1
1e8aca3c544c81ba003ff6fe38a4b059	Bacteria	Proteobacteria	Alphaproteobacteria	Rhizobiales	Xanthobacteraceae	Tardiphaga	NA	161	1
1e9d2e8221860fa5676fa22b7ef80fd3	Bacteria	Myxococcota	Polyangia	Blfdi19	NA	NA	NA	40	1
1ed80b6bacdf9edbe9b1deb56ef3a07a	Bacteria	Proteobacteria	Gammaproteobacteria	Enterobacterales	Vibrionaceae	Photobacterium	gaetbulicola	19	1
1ee0ed53db63ee1ada0e9f567bc8523b	Bacteria	Bacteroidota	Bacteroidia	Flavobacteriales	Flavobacteriaceae	Lutibacter	NA	74	1
1f09acbeda095577bbc7e52b242aaf0d	Bacteria	Actinobacteriota	Actinobacteria	Corynebacteriales	Mycobacteriaceae	Mycobacterium	NA	117	1
1f74242f8b9b62ef6c61c2a69c582dc0	Bacteria	Proteobacteria	Gammaproteobacteria	Pseudomonadales	Pseudomonadaceae	Pseudomonas	aeruginosa	833	9
1f791558642b16e2afe23b6b0f76cd29	Bacteria	Acidobacteriota	Acidobacteriae	Acidobacteriales	NA	NA	NA	105	1
1fc7334ed953d7a7d5cf29e75347c9ba	Bacteria	Proteobacteria	Gammaproteobacteria	Enterobacterales	Alteromonadaceae	Aestuariibacter	NA	12	1
1fc7650f51a54b01022815211f25781c	Bacteria	Proteobacteria	Gammaproteobacteria	Xanthomonadales	Xanthomonadaceae	Thermomonas	NA	355	2
1fd6784eec92b1dce779f36f0f2311b6	Bacteria	Proteobacteria	Gammaproteobacteria	Enterobacterales	Pseudoalteromonadaceae	Pseudoalteromonas	piratica	58	1
1fe82c79e6dfb68622ca0cb05e2578c3	Bacteria	Proteobacteria	Gammaproteobacteria	Pseudomonadales	Marinomonadaceae	Marinomonas	communis	145	1
1feafb3469c785bfcb867820984c42e3	Bacteria	Proteobacteria	Alphaproteobacteria	Sphingomonadales	Sphingomonadaceae	Sphingomonas	NA	69	1
1ff95637984dace82d5d48634dd345ef	Bacteria	Proteobacteria	Alphaproteobacteria	Rhodobacterales	Rhodobacteraceae	Roseovarius	NA	338	3
205f89709b976f20016c9a9481f172a8	Bacteria	Proteobacteria	Gammaproteobacteria	Pseudomonadales	Endozoicomonadaceae	Endozoicomonas	NA	22	1
2066c403157e165c86b253e6d46fb2bf	Bacteria	Proteobacteria	Gammaproteobacteria	Pseudomonadales	Pseudomonadaceae	Pseudomonas	syringae	13	1
207f8603bfa8fb5c97acf8f1232dba43	Bacteria	Proteobacteria	Alphaproteobacteria	Rhodobacterales	Rhodobacteraceae	NA	NA	16	1
20946f93a9de7df1d9ef975fcfe985b0	Bacteria	Proteobacteria	Gammaproteobacteria	Pseudomonadales	Saccharospirillaceae	Reinekea	aestuarii	33	1
20a27e76fa641658e427d92029f129c4	Bacteria	Actinobacteriota	Actinobacteria	Corynebacteriales	Corynebacteriaceae	Corynebacterium	accolens	278	10
211eb40a6fd5f9aa44f3c4081f40d24b	Bacteria	Proteobacteria	Gammaproteobacteria	Enterobacterales	Alteromonadaceae	Alteromonas	NA	184	1
215e19675d088778607ff9376a738f0e	Bacteria	Proteobacteria	Alphaproteobacteria	Sphingomonadales	Sphingomonadaceae	Sphingomonas	echinoides	62	1
2178c992a0037e793aa6a65936e9b27d	Bacteria	Proteobacteria	Gammaproteobacteria	Enterobacterales	Alteromonadaceae	Aestuariibacter	NA	107	1
219504f5d1555625b5c8c209a4d4a4d6	Bacteria	Proteobacteria	Gammaproteobacteria	Pseudomonadales	Halieaceae	Parahaliea	NA	13	1
21b2dc6366dd8bf42dcd90d36aacccca	Bacteria	Proteobacteria	Gammaproteobacteria	Enterobacterales	Vibrionaceae	Vibrio	NA	33	1
21bbf4df84ea9f6cb5d83038f686b42a	Bacteria	Bdellovibrionota	Bdellovibrionia	Bacteriovoracales	Bacteriovoracaceae	Halobacteriovorax	NA	119	1
21ca6fa2dcaf9d4cd76921822ebcdfe5	Bacteria	Proteobacteria	Alphaproteobacteria	Rhodospirillales	Magnetospiraceae	Magnetospira	NA	11	1
2244a6e1441175cd40e4086ea03724c0	Bacteria	Proteobacteria	Alphaproteobacteria	Caulobacterales	Caulobacteraceae	Brevundimonas	vesicularis	12	1
2246903dda49d064de3a57fbec2e8a25	Bacteria	Bacteroidota	Bacteroidia	Flavobacteriales	Flavobacteriaceae	Tenacibaculum	skagerrakense	11	1
22d4000e0ba1c955ea202b92d7dad3ce	Bacteria	Proteobacteria	Gammaproteobacteria	NA	NA	NA	NA	90	1
22e4b6804800b6a5d70b98ac439713e9	Bacteria	Planctomycetota	Planctomycetes	Pirellulales	Pirellulaceae	Blastopirellula	NA	13	1
23037bda3a8774b79353d6c9c95e1040	Bacteria	Proteobacteria	Gammaproteobacteria	Enterobacterales	Colwelliaceae	Thalassotalea	NA	106	3
2327194490167f5b5ba2ef7217d9e66a	Bacteria	Proteobacteria	Gammaproteobacteria	Enterobacterales	Colwelliaceae	Thalassotalea	agariperforans	83	1
235c54a2cdf3686fb02e2eb7299c5ec6	Bacteria	Proteobacteria	Gammaproteobacteria	NA	NA	NA	NA	57	1
241918797bf0371655fe99a0c762a383	Bacteria	Proteobacteria	Alphaproteobacteria	NA	NA	NA	NA	10	1
245a84a5274a176e9cc5af833786b216	Bacteria	Proteobacteria	Gammaproteobacteria	Burkholderiales	Neisseriaceae	NA	NA	242	4
2465d8b2b8dafbf33dc1c58671c57458	Bacteria	Proteobacteria	Gammaproteobacteria	Pseudomonadales	Endozoicomonadaceae	Endozoicomonas	atrinae	50	1
251e2ecb025bded76765c8b656fab66a	Bacteria	Proteobacteria	Gammaproteobacteria	Enterobacterales	Alteromonadaceae	Alteromonas	NA	17	1
2529f3c5154ca754ac52539a29353baa	Bacteria	Campylobacterota	Campylobacteria	Campylobacterales	Arcobacteraceae	Malaciobacter	NA	43	1
256cb3d182d3f7d3f8035b44df42567f	Bacteria	Proteobacteria	Alphaproteobacteria	Rhizobiales	Rhizobiaceae	Cohaesibacter	NA	176	1
257ebb6fc4f982e6e1fc0c3fa41387e2	Bacteria	Bacteroidota	Bacteroidia	Flavobacteriales	Weeksellaceae	Cloacibacterium	NA	72	1
25a7c7fde2b92f737b5d9d47c34a24f7	Bacteria	Cyanobacteria	Cyanobacteriia	Synechococcales	Cyanobiaceae	Cyanobium PCC-6307	NA	366	1
25c90192cf0ff6dbdce208a7d57cba4b	Bacteria	Proteobacteria	Gammaproteobacteria	Enterobacterales	Colwelliaceae	Thalassotalea	NA	14	1
2628d0965e52ed04d97b4dc9f02ec34a	Bacteria	Bacteroidota	Bacteroidia	Flavobacteriales	Flavobacteriaceae	Ulvibacter	NA	18	1
262a7df9745648c75dafd40aafb8c2c5	Bacteria	Proteobacteria	Gammaproteobacteria	Enterobacterales	Vibrionaceae	Vibrio	crassostreae	459	11
2648fb732b08ef7497148f1db44bda69	Bacteria	Proteobacteria	Alphaproteobacteria	Sphingomonadales	Sphingomonadaceae	Erythrobacter	flavus	125	6
265adc425e5a6f88fcf2260bff67940c	Bacteria	Actinobacteriota	Actinobacteria	Micrococcales	Microbacteriaceae	Microbacterium	NA	35	1
26f9fb626390ad22cf25c6376559c48a	Bacteria	Proteobacteria	Alphaproteobacteria	Sphingomonadales	Sphingomonadaceae	Sphingobium	NA	13	1
27386f2bbd57a7511c1e0ee2220480f0	Bacteria	Proteobacteria	Gammaproteobacteria	Enterobacterales	Colwelliaceae	Thalassotalea	NA	14	1
27cff3b0095bd5fa9acd119da5681361	Bacteria	Fusobacteriota	Fusobacteriia	Fusobacteriales	Fusobacteriaceae	Fusobacterium	nucleatum	46	1
27d48c5aacb68a7da32895f74d242cfc	Bacteria	Bacteroidota	Bacteroidia	Chitinophagales	Saprospiraceae	NA	NA	15	1
28033fa2792a11ad0cff50e619204386	Bacteria	Proteobacteria	Gammaproteobacteria	Burkholderiales	Comamonadaceae	NA	NA	146	1
28620954902ac9b30cb610bac9a4bccf	Bacteria	Actinobacteriota	Actinobacteria	Micrococcales	Microbacteriaceae	Microbacterium	NA	1456	1
28728dc47f8a1f8f39232fec49c30022	Bacteria	Proteobacteria	Gammaproteobacteria	Burkholderiales	Oxalobacteraceae	Massilia	NA	149	1
28741fff1d49cd5b6fae0c2deb84f9c8	Bacteria	Bacteroidota	Bacteroidia	Flavobacteriales	Flavobacteriaceae	Lutibacter	NA	75	2
292ff02d8466d66f06ab19191dab2728	Bacteria	Proteobacteria	Alphaproteobacteria	Rhizobiales	Rhizobiaceae	Mesorhizobium	NA	321	1
29aa91be25dfb596aff130b7761c95a8	Bacteria	Proteobacteria	Alphaproteobacteria	Rhodobacterales	Rhodobacteraceae	NA	NA	53	1
29aaa82d953116cca2e59f0f0fb62700	Bacteria	Firmicutes	Bacilli	Lactobacillales	Carnobacteriaceae	Granulicatella	NA	40	2
29cedadc8589fba62b34a64f7c1e758b	Bacteria	Firmicutes	Bacilli	Thermicanales	Thermicanaceae	Thermicanus	NA	18	1
29d3f5fec537e4b0a6fde77972163eae	Bacteria	Actinobacteriota	Actinobacteria	Corynebacteriales	Corynebacteriaceae	Lawsonella	NA	75	5
29f3b436e301ecf60ac29b6283d503b8	Bacteria	Bacteroidota	Bacteroidia	Chitinophagales	Chitinophagaceae	Sediminibacterium	NA	15	2
2a0867831af10e9e6a8b0d505b19f86e	Bacteria	Actinobacteriota	Actinobacteria	Micrococcales	Brevibacteriaceae	Brevibacterium	aurantiacum	21	2
2a208608c39ce992e1034b4526d83c8d	Bacteria	Proteobacteria	Gammaproteobacteria	Burkholderiales	Burkholderiaceae	Ralstonia	pickettii	905	25
2a44872da4cc74f3723aa605dc5f2236	Bacteria	Proteobacteria	Gammaproteobacteria	Enterobacterales	Alteromonadaceae	Alteromonas	NA	159	1
2a6cd483bd948849b0b935bee5db633b	Bacteria	Bacteroidota	Bacteroidia	Flavobacteriales	Flavobacteriaceae	Leeuwenhoekiella	NA	5	2
2a75f78c74608617d94a770138d44e84	Bacteria	Proteobacteria	Gammaproteobacteria	Milano-WF1B-44	NA	NA	NA	25	1
2ab43374c6620eb265f20c5426c9dc41	Bacteria	Proteobacteria	Alphaproteobacteria	Rickettsiales	Rickettsiaceae	NA	NA	38	1
2ac361c1a2921b3f9bf2f7303eb9cceb	Bacteria	Proteobacteria	Gammaproteobacteria	Enterobacterales	Idiomarinaceae	Idiomarina	NA	34	5
2ac48c19a966a5204e341ab902af1b43	Bacteria	Proteobacteria	Gammaproteobacteria	Enterobacterales	Alteromonadaceae	Alteromonas	macleodii	57	1
2b23c0827c397e4058dd90a9afc1177b	Bacteria	Proteobacteria	Gammaproteobacteria	Burkholderiales	Comamonadaceae	Acidovorax	NA	80	1
2b3da46c98ac8092f62fd77fc6984aea	Bacteria	Proteobacteria	Gammaproteobacteria	Enterobacterales	Colwelliaceae	Thalassotalea	montiporae	10	1
2b4002f3b6c8fff6d8540e0855087ca9	Bacteria	Bacteroidota	Bacteroidia	Flavobacteriales	Flavobacteriaceae	NS4 marine group	NA	21	1
2b8df8175a3b9b47c1724b1bd8a609f6	Bacteria	Proteobacteria	Gammaproteobacteria	Enterobacterales	Alteromonadaceae	NA	NA	71	1
2bcfec475a0d32139bbb3ffecfcf6fbc	Bacteria	Proteobacteria	Gammaproteobacteria	Pseudomonadales	Nitrincolaceae	Neptuniibacter	caesariensis	16	1
2be1604db6166faff15fb34662cde83f	Bacteria	Desulfobacterota	Desulfuromonadia	PB19	NA	NA	NA	73	1
2bfd2fe77abb0921c40e9496ba7c64ec	Bacteria	Proteobacteria	Gammaproteobacteria	Burkholderiales	Comamonadaceae	NA	NA	131	4
2c02ce85aeb2add580eb989bb5941e82	Bacteria	Firmicutes	Clostridia	Peptostreptococcales-Tissierellales	Peptostreptococcaceae	Romboutsia	NA	16	1
2c03804ece8ee0d8d110e2291dcee1e9	Bacteria	Proteobacteria	Gammaproteobacteria	Enterobacterales	Colwelliaceae	Colwellia	NA	12	1
2c2350561cd5c8f31e5ffd3328030fb4	Bacteria	Proteobacteria	Alphaproteobacteria	Rhizobiales	Xanthobacteraceae	Bradyrhizobium	NA	64	1
2c28ac26c7e7e2dfb2964ad15201e880	Bacteria	Proteobacteria	Gammaproteobacteria	Enterobacterales	Alteromonadaceae	NA	NA	69	1
2c3f8742bef678da1f760fffc5812948	Bacteria	Proteobacteria	Gammaproteobacteria	NA	NA	NA	NA	50	1
2c42c5d75865ce8b07480c0195e2f3bb	Bacteria	Proteobacteria	Gammaproteobacteria	Enterobacterales	Pseudoalteromonadaceae	Pseudoalteromonas	shioyasakiensis	92	1
2c42da24f37e174babfd169d228692d2	Bacteria	MBNT15	NA	NA	NA	NA	NA	13	1
2c46fdd977bb2f922aa1ec05856b401e	Bacteria	Proteobacteria	Gammaproteobacteria	Pseudomonadales	Pseudomonadaceae	Pseudomonas	yamanorum	31	1
2c64b24939e3d686d974f1189981631c	Bacteria	Bacteroidota	Bacteroidia	Flavobacteriales	Flavobacteriaceae	NA	NA	53	1
2c7c8d2f82ba54dfdd17ddd6cac21f64	Bacteria	Proteobacteria	Gammaproteobacteria	Enterobacterales	Pseudoalteromonadaceae	Algicola	NA	52	1
2c841ddb2f647801916d278325b177be	Bacteria	Proteobacteria	Gammaproteobacteria	Burkholderiales	Oxalobacteraceae	Massilia	NA	824	2
2cc0fa1d5331ad1b4f21cd7e86e9a16d	Bacteria	Proteobacteria	Gammaproteobacteria	Pseudomonadales	Nitrincolaceae	Neptuniibacter	NA	35	1
2cd9d5fc73720e2e75e291505f474735	Bacteria	Bacteroidota	Bacteroidia	Bacteroidales	Prevotellaceae	Prevotella_7	melaninogenica	38	1
2cfc5ce02e297b34490d66ad9fc5122f	Bacteria	Proteobacteria	Gammaproteobacteria	Enterobacterales	Pseudoalteromonadaceae	Pseudoalteromonas	ruthenica	415	1
2d6cbc9bf6d9ec1a9dc4ec4adf18763d	Bacteria	Proteobacteria	Gammaproteobacteria	Pseudomonadales	Oceanospirillaceae	Oceanospirillum	NA	34	1
2d95012e6fc8c5e1024e1629ced497a7	Bacteria	Proteobacteria	Gammaproteobacteria	Enterobacterales	Alteromonadaceae	Alteromonas	macleodii	106	1
2dcbfacf5a65beac9cc0c8dc2d95c45a	Bacteria	Proteobacteria	Gammaproteobacteria	Enterobacterales	Vibrionaceae	Vibrio	fortis	2557	21
2df01b394f37bc5889b8f1533607d543	Bacteria	Actinobacteriota	Actinobacteria	Propionibacteriales	Nocardioidaceae	Nocardioides	NA	352	1
2dfc0d927b2e6f2c8bb9866adbb0390b	Bacteria	Proteobacteria	Gammaproteobacteria	Arenicellales	Arenicellaceae	NA	NA	5	1
2e049661563fdf0f13e2b6d177d0c081	Bacteria	Bacteroidota	Bacteroidia	Sphingobacteriales	Sphingobacteriaceae	Mucilaginibacter	koreensis	38	1
2e21197140a46a410144e4c222644992	Bacteria	Proteobacteria	Alphaproteobacteria	Sphingomonadales	Sphingomonadaceae	Sphingomonas	yunnanensis	10	1
2e4a3fca8d3ad49f17484cf9f030dbcb	Bacteria	Proteobacteria	Alphaproteobacteria	NA	NA	NA	NA	126	1
2e5d6bc079d35b7c02fc24666a3cc8ac	Bacteria	Proteobacteria	Gammaproteobacteria	Enterobacterales	Enterobacteriaceae	Escherichia-Shigella	coli	36	2
2efbc1173ece4f4667d913d4c87d8652	Bacteria	Proteobacteria	Gammaproteobacteria	Xanthomonadales	Xanthomonadaceae	Stenotrophomonas	NA	404	1
2efbd6a208a9652f54b1aa8c401eb5f9	Bacteria	Firmicutes	Clostridia	Peptostreptococcales-Tissierellales	Family XI	Anaerococcus	NA	565	1
2f0ff2a7101e6e3f66f2fbf6ff90812f	Bacteria	Proteobacteria	Gammaproteobacteria	Enterobacterales	Enterobacteriaceae	Klebsiella	NA	44	1
2f52f00c56e80f81a50d64395748c92e	Bacteria	Firmicutes	Clostridia	Peptostreptococcales-Tissierellales	JTB215	NA	NA	102	1
2f74b903d4ca7881cf63f45b3d692df4	Archaea	Crenarchaeota	Nitrososphaeria	Nitrosopumilales	Nitrosopumilaceae	Ca. Nitrosopumilus	NA	363	5
2f7772758d2de8db04ec69d0c0798958	Bacteria	Proteobacteria	Gammaproteobacteria	Burkholderiales	Comamonadaceae	Variovorax	NA	303	1
2f832f9f466cf09300efbdb3cd845d83	Bacteria	Proteobacteria	Gammaproteobacteria	Enterobacterales	Pseudoalteromonadaceae	Pseudoalteromonas	shioyasakiensis	37	1
2f85d15bcf7a289c1cab226b6ed2c68e	Bacteria	Proteobacteria	Alphaproteobacteria	Sphingomonadales	Sphingomonadaceae	Sphingomonas	wittichii	55	1
3007f93a27730b679db769ca192264a5	Bacteria	Bacteroidota	Bacteroidia	Flavobacteriales	Flavobacteriaceae	NA	NA	7	1
3015b35aa78b109c7e64518248fb9683	Bacteria	Proteobacteria	Gammaproteobacteria	Enterobacterales	Vibrionaceae	Vibrio	NA	50	1
306bcd8a82a5ac7688340c279a1432f9	Bacteria	Proteobacteria	Gammaproteobacteria	Enterobacterales	Alteromonadaceae	Alteromonas	NA	696	8
30ce60e6ae6f228466fea5b85357dd08	Bacteria	Armatimonadota	Fimbriimonadia	Fimbriimonadales	Fimbriimonadaceae	NA	NA	477	1
30d61a22ece25f3e400d5d8344332463	Bacteria	Actinobacteriota	Actinobacteria	Micrococcales	Micrococcaceae	Kocuria	carniphila	46	1
30e085a4b6a1b5e66e1e63c9cc0e009b	Bacteria	Proteobacteria	Gammaproteobacteria	Pseudomonadales	Saccharospirillaceae	Thalassolituus	NA	34	2
316172596c062eb87a98c2c5524ca63e	Bacteria	Proteobacteria	Gammaproteobacteria	Pseudomonadales	Halomonadaceae	Halomonas	alkaliphila	29	1
3187d5ad7552bf1fe71d0f043054f068	Bacteria	Proteobacteria	Alphaproteobacteria	Rhodobacterales	Rhodobacteraceae	Ruegeria	lacuscaerulensis	116	4
324ba3dee581c6ef35af04dfd2396aed	Bacteria	Proteobacteria	Gammaproteobacteria	Enterobacterales	Vibrionaceae	Vibrio	NA	13	1
326d1f71573bec3176e7977aecf49953	Bacteria	Bacteroidota	Bacteroidia	Flavobacteriales	Flavobacteriaceae	NS2b marine group	NA	18	1
32ac0347cb30d90123835076353d592e	Bacteria	Bacteroidota	Bacteroidia	Bacteroidales	NA	NA	NA	25	1
32b3c43252ec16d5ae6baabce27d7333	Bacteria	Proteobacteria	Alphaproteobacteria	Rhodospirillales	Terasakiellaceae	Terasakiella	salincola	11	1
32d498efece7665deb44c3c2fde299bd	Bacteria	Campylobacterota	Campylobacteria	Campylobacterales	Arcobacteraceae	Malaciobacter	NA	64	4
330d27c51b842c61eb615be43acc460f	Bacteria	Proteobacteria	Gammaproteobacteria	Enterobacterales	Vibrionaceae	Vibrio	NA	41	1
33338078d57133c56d34527da3ff4399	Bacteria	Bacteroidota	Bacteroidia	Flavobacteriales	Crocinitomicaceae	Fluviicola	NA	77	1
343bb38d4ebcd247fa384e833fe28dc2	Bacteria	Proteobacteria	Alphaproteobacteria	Rhodobacterales	Rhodobacteraceae	Epibacterium	mobile	513	9
34487fb64868829ff8a13eca705892a7	Bacteria	Proteobacteria	Gammaproteobacteria	Enterobacterales	Pseudoalteromonadaceae	Pseudoalteromonas	ruthenica	16	1
3479b7affeb110f06ed1b8dabfbefdf8	Bacteria	Proteobacteria	Gammaproteobacteria	Burkholderiales	Comamonadaceae	Comamonas	denitrificans	51	1
349233ff17eb3b5519f52aeb8abde52d	Bacteria	Proteobacteria	Gammaproteobacteria	Pseudomonadales	Halomonadaceae	Halomonas	hydrothermalis	197	2
349d502aab87cf62782f39698ef9935b	Bacteria	Actinobacteriota	Thermoleophilia	Solirubrobacterales	Solirubrobacteraceae	NA	NA	62	1
34a4b795c92fafaca0fb316f8fb0c5a2	Bacteria	Proteobacteria	Alphaproteobacteria	Rhodobacterales	Rhodobacteraceae	NA	NA	27	1
34ca8a2e9782c665f3e380d83c625c28	Bacteria	Bacteroidota	Bacteroidia	Bacteroidales	Marinifilaceae	Marinifilum	NA	68	2
34d054b846d165324ca0bcc1b0e06071	Bacteria	Planctomycetota	Planctomycetes	Pirellulales	Pirellulaceae	Rhodopirellula	NA	12	1
34df1d17d6bb0e510dc29e0a5ddfb023	Bacteria	Proteobacteria	Gammaproteobacteria	Enterobacterales	Shewanellaceae	Ferrimonas	futtsuensis	165	2
350bff5ab3fe67760a16cc80107d4e7d	Bacteria	Proteobacteria	Gammaproteobacteria	Enterobacterales	Colwelliaceae	Litorilituus	sediminis	10	1
3561528e9665ab6e8a32049752647757	Bacteria	Bdellovibrionota	Bdellovibrionia	Bacteriovoracales	Bacteriovoracaceae	Peredibacter	NA	37	1
3568b49b5f6b34569a86198b0ab337b9	Bacteria	Proteobacteria	Gammaproteobacteria	Xanthomonadales	Xanthomonadaceae	Stenotrophomonas	nitritireducens	5026	1
359abc38906e988b648a7ac725d06503	Bacteria	Proteobacteria	Alphaproteobacteria	Caulobacterales	Hyphomonadaceae	Hellea	NA	19	1
35c910bda5bc7932de80de81739aded7	Bacteria	Proteobacteria	Gammaproteobacteria	Burkholderiales	Comamonadaceae	NA	NA	14	1
35fd550e4f389c57c95d5ae3239109ed	Bacteria	Bacteroidota	Bacteroidia	Flavobacteriales	Flavobacteriaceae	Mesoflavibacter	NA	125	5
3607d5c0e038616f219e2d9056ce9285	Bacteria	Proteobacteria	Gammaproteobacteria	Enterobacterales	Colwelliaceae	Thalassotalea	ganghwensis	86	2
36b2a182390be44d1c58722bd82b41f8	Bacteria	Proteobacteria	Alphaproteobacteria	Sphingomonadales	Sphingomonadaceae	Sphingomonas	guangdongensis	47	1
36bea7dc69aa1382016b319321efb9bb	Bacteria	Proteobacteria	Alphaproteobacteria	Rhodobacterales	Rhodobacteraceae	Shimia	NA	67	1
36c08b80e807bb01231d39afaca2f545	Bacteria	Proteobacteria	Gammaproteobacteria	Pseudomonadales	Cellvibrionaceae	Maricurvus	nonylphenolicus	13	1
370f6969cafea7e963e206c3d8cd9cc4	Bacteria	Spirochaetota	Spirochaetia	Spirochaetales	Spirochaetaceae	Spirochaeta 2	NA	177	2
371f971404805fd7b8cc890d1dd23967	Bacteria	Proteobacteria	Gammaproteobacteria	Enterobacterales	Vibrionaceae	Photobacterium	NA	69	1
372c22fa18d4cba5d53ba3c361982034	Bacteria	Proteobacteria	Gammaproteobacteria	Pseudomonadales	Pseudomonadaceae	Pseudomonas	fragi	36	1
3741abc917490198153235e23b1fbb89	Bacteria	Proteobacteria	Gammaproteobacteria	Pseudomonadales	Nitrincolaceae	Pontibacterium	NA	214	6
37819cfca0dc680cca2fb83db300e875	Bacteria	Proteobacteria	Gammaproteobacteria	Pseudomonadales	Nitrincolaceae	Neptuniibacter	caesariensis	65	1
378cb07e299353d60031bd5492185ceb	Bacteria	Proteobacteria	Gammaproteobacteria	Burkholderiales	Comamonadaceae	Rhizobacter	NA	101	1
378cec12df31f5e209a804129027db8a	Bacteria	Proteobacteria	Gammaproteobacteria	Pseudomonadales	Nitrincolaceae	Pontibacterium	NA	55	1
37b6f145c72a10cdd0aaa77f26dd5d5b	Bacteria	Proteobacteria	Gammaproteobacteria	Enterobacterales	Vibrionaceae	Vibrio	maritimus	82	1
380170ab95893f67f15ac1c8b0111193	Bacteria	Proteobacteria	Alphaproteobacteria	Sphingomonadales	Sphingomonadaceae	Sphingomonas	NA	338	1
380db00f0330a4e63be6fd55eba2c822	Bacteria	Actinobacteriota	Thermoleophilia	Solirubrobacterales	Solirubrobacteraceae	Solirubrobacter	NA	64	1
380f3b7bac0d07229396c1e46007ad89	Bacteria	Actinobacteriota	Actinobacteria	Micrococcales	Intrasporangiaceae	NA	NA	47	1
38668226e9e5041c4dae033bec62db73	Bacteria	Chloroflexi	Anaerolineae	Anaerolineales	Anaerolineaceae	NA	NA	164	1
38b3bded213289fcae9c49d9605c7490	Bacteria	Proteobacteria	Gammaproteobacteria	Xanthomonadales	Xanthomonadaceae	Stenotrophomonas	maltophilia	71	1
38d2d104e2e5daac76be25c93735e9ee	Bacteria	Proteobacteria	Gammaproteobacteria	Enterobacterales	Colwelliaceae	Thalassotalea	NA	39	1
38f2d876f12a77f0282dc8d00f7f075e	Bacteria	Actinobacteriota	Actinobacteria	Propionibacteriales	Propionibacteriaceae	Cutibacterium	acnes	37	1
391257b84a5cccd1581c23e1c6fedd21	Bacteria	Proteobacteria	Gammaproteobacteria	Enterobacterales	Vibrionaceae	Vibrio	NA	83	1
391e918bb9a392d64e380e55e6b0c25a	Bacteria	Bacteroidota	Bacteroidia	Flavobacteriales	Flavobacteriaceae	Muriicola	NA	18	1
3933283e28ed400c67acf2e500c78489	Bacteria	Firmicutes	Bacilli	Lactobacillales	Lactobacillaceae	Lactobacillus	helveticus	30	1
3938bcebfdf4d72c461e146afc7305b8	Bacteria	Bacteroidota	Bacteroidia	Flavobacteriales	Flavobacteriaceae	Mesoflavibacter	NA	52	1
3947cff0ffc8e8f97c8692c2962e4ef8	Bacteria	Proteobacteria	Gammaproteobacteria	Enterobacterales	Pseudoalteromonadaceae	Pseudoalteromonas	shioyasakiensis	2385	26
396b83139bf85b4e840aeb8701fec47a	Bacteria	Proteobacteria	Gammaproteobacteria	Pseudomonadales	Nitrincolaceae	Marinobacterium	NA	54	1
39b49b9f02e77afa88edd7f326d71b90	Bacteria	Planctomycetota	OM190	NA	NA	NA	NA	17	1
39d5964ceb825da306e1916463d4ba8d	Bacteria	Bacteroidota	Bacteroidia	Cytophagales	Hymenobacteraceae	Hymenobacter	NA	213	1
39df4fc99f133919e7cba493e2f80b31	Bacteria	Proteobacteria	Gammaproteobacteria	Pseudomonadales	Oleiphilaceae	Oleiphilus	NA	12	1
3a45e95ffc9bdaacb315c8a32cbb835d	Bacteria	Actinobacteriota	Rubrobacteria	Rubrobacterales	Rubrobacteriaceae	Rubrobacter	xylanophilus	15	1
3a6dd579dbcf8aad2a47526e0fd38a5c	Bacteria	Planctomycetota	Planctomycetes	Pirellulales	Pirellulaceae	Bythopirellula	NA	21	1
3ab21da32a4e9b0f6f8eef5d50061f0f	Bacteria	Proteobacteria	Gammaproteobacteria	Enterobacterales	Vibrionaceae	Vibrio	natriegens	3378	22
3ad89fd0c3cbc313ddb92ac5b02f598d	Bacteria	Cyanobacteria	Sericytochromatia	NA	NA	NA	NA	211	1
3aed50d4ea1d60fd6f7b1425be168427	Bacteria	Proteobacteria	Alphaproteobacteria	Rhodobacterales	Rhodobacteraceae	NA	NA	34	1
3af4eb6071b1a4bc80f7328e1adbef42	Bacteria	Bacteroidota	Bacteroidia	Sphingobacteriales	Sphingobacteriaceae	Sphingobacterium	spiritivorum	13	1
3b1e69922faf7c6dea2c6570b63e9677	Bacteria	Proteobacteria	Gammaproteobacteria	Burkholderiales	Comamonadaceae	Diaphorobacter	NA	140	1
3b6af54f69d7300d061c3b045e230258	Bacteria	Proteobacteria	Gammaproteobacteria	Gammaproteobacteria Incertae Sedis	Unknown Family	Acidibacter	NA	130	1
3b7ee20ddf06363f79f5f96429c4d5ac	Bacteria	Proteobacteria	Alphaproteobacteria	NA	NA	NA	NA	66	1
3b810cb67bb8418d3b5620306e6fb8f9	Bacteria	Proteobacteria	Gammaproteobacteria	Enterobacterales	Alteromonadaceae	Alteromonas	NA	175	1
3b8780cefe9eefa63edb559197115309	Bacteria	Proteobacteria	Gammaproteobacteria	Pseudomonadales	Oceanospirillaceae	Oceanospirillum	NA	14	1
3bed50eebd664d98a5194be972e3f5f3	Bacteria	Bacteroidota	Bacteroidia	Flavobacteriales	Flavobacteriaceae	Nonlabens	sediminis	71	1
3c13dcc3c3f6227daa8e4b649822047e	Bacteria	Firmicutes	Clostridia	Peptostreptococcales-Tissierellales	Family XI	Anaerococcus	provencensis	18	1
3c6dccba0ab56e4e7237bbb4ae9f1d9c	Bacteria	Cyanobacteria	Cyanobacteriia	Cyanobacteriales	Chroococcidiopsaceae	Chroococcidiopsis PCC 7203	NA	174	1
3c8d669cd9ad7130628aec6ce4469a40	Bacteria	Proteobacteria	Gammaproteobacteria	Pseudomonadales	Nitrincolaceae	Neptunomonas	NA	71	2
3cb91f7b5241af5c04aa317882c6c526	Bacteria	Firmicutes	Bacilli	Lactobacillales	Streptococcaceae	Streptococcus	oralis	56	2
3cbdbd8a07711c0b7b631a4b363f804c	Bacteria	Bacteroidota	Bacteroidia	Chitinophagales	Chitinophagaceae	Segetibacter	NA	6	1
3ce28095d6271748f28c422a042760a5	Bacteria	Proteobacteria	Gammaproteobacteria	Enterobacterales	Pseudoalteromonadaceae	Pseudoalteromonas	shioyasakiensis	94	1
3d0c39c7e3d520589ec8dee3388673ed	Bacteria	Proteobacteria	Alphaproteobacteria	Rhizobiales	Xanthobacteraceae	Bradyrhizobium	elkanii	69	3
3d27ef96676072725a2fd1bbb4e261f1	Bacteria	Proteobacteria	Alphaproteobacteria	Rhodobacterales	Rhodobacteraceae	NA	NA	15	1
3d7c66c7c4c4b95d3dce1e771daa2be0	Archaea	Crenarchaeota	Nitrososphaeria	Nitrosopumilales	Nitrosopumilaceae	Ca. Nitrosopumilus	NA	66	1
3d86dacc4c9687c1a023d46532b68717	Bacteria	Proteobacteria	Alphaproteobacteria	NA	NA	NA	NA	79	1
3db1b5b6b8463075d92eb826c3c045b9	Bacteria	Proteobacteria	Gammaproteobacteria	Burkholderiales	Alcaligenaceae	Achromobacter	NA	265	6
3dec93293e0ea5db452c8fdf6f4cee53	Bacteria	Proteobacteria	Gammaproteobacteria	Pseudomonadales	Endozoicomonadaceae	Endozoicomonas	NA	176	1
3e2d76651cb2c40809c064b30b0a52b7	Bacteria	Proteobacteria	Gammaproteobacteria	Pseudomonadales	Nitrincolaceae	Marinobacterium	NA	34	1
3e3399dde4fbcef4f266d206c3f437bb	Bacteria	Zixibacteria	NA	NA	NA	NA	NA	26	1
3e366b5994260582788ec878438c1caa	Bacteria	Bacteroidota	Bacteroidia	Cytophagales	Hymenobacteraceae	Hymenobacter	rigui	186	2
3ebb900e31d5362d8837916d1367a519	Bacteria	Actinobacteriota	Actinobacteria	Kineosporiales	Kineosporiaceae	Angustibacter	NA	112	1
3ed1463798151b45af374054c5494e5f	Bacteria	Proteobacteria	Alphaproteobacteria	Rhizobiales	Xanthobacteraceae	Tardiphaga	NA	1337	1
3ed7b348f3e9d7e3e06ac8fa34aa367a	Bacteria	Spirochaetota	Leptospirae	Leptospirales	Leptospiraceae	Turneriella	NA	89	1
3eff40accd4fe3e15c09f543a401fa9c	Bacteria	Proteobacteria	Gammaproteobacteria	Pseudomonadales	Oceanospirillaceae	Oceanospirillum	NA	25	1
3f0bbb0162a833430e8f50f854b15959	Bacteria	Proteobacteria	Gammaproteobacteria	Enterobacterales	Alteromonadaceae	Alteromonas	macleodii	20	1
3f334c21dd8ca96a2792eb46eb865ff0	Bacteria	Proteobacteria	Gammaproteobacteria	Pseudomonadales	Marinobacteraceae	Marinobacter	oulmenensis	14	1
3f85276fcb395f193b501c54dea5c5ec	Bacteria	Proteobacteria	Alphaproteobacteria	Sphingomonadales	Sphingomonadaceae	Sphingomonas	NA	17	1
3fb740cc864bb4d6aaacb8a4b4547f79	Bacteria	Proteobacteria	Gammaproteobacteria	Enterobacterales	Pseudoalteromonadaceae	Pseudoalteromonas	spongiae	156	2
3fc22f43ce5bffca0cbd49272df6b752	Bacteria	Actinobacteriota	Actinobacteria	Micrococcales	Intrasporangiaceae	NA	NA	36	1
3fcaaf02c978533a7ca1b2b8e5be9c74	Bacteria	Proteobacteria	Alphaproteobacteria	Rhizobiales	Rhizobiaceae	NA	NA	71	1
4022ccadd62415b3c95eb1e44f323d3b	Bacteria	Firmicutes	Clostridia	Peptostreptococcales-Tissierellales	Fusibacteraceae	Fusibacter	NA	9	1
4091a29f0a0dd2af5ddd44e41d0e21eb	Bacteria	Proteobacteria	Gammaproteobacteria	Enterobacterales	Pseudoalteromonadaceae	Pseudoalteromonas	piratica	54	1
411b19423ac4d49b524f49bf4466856b	Bacteria	Campylobacterota	Campylobacteria	Campylobacterales	Arcobacteraceae	NA	NA	116	1
411ceb0e9fbb3fc11139a81c48102a08	Bacteria	Cyanobacteria	Cyanobacteriia	Synechococcales	Cyanobiaceae	Synechococcus CC9902	NA	140	1
41637e8a887d1bd32720541cd9f736ee	Bacteria	Proteobacteria	Gammaproteobacteria	Enterobacterales	Alteromonadaceae	Alteromonas	NA	49	1
416c1b162bd41ed47985a86b56d42088	Bacteria	Acidobacteriota	Thermoanaerobaculia	Thermoanaerobaculales	Thermoanaerobaculaceae	Subgroup 10	NA	12	1
41b8822487e1cf6f242b0e2533476123	Bacteria	Proteobacteria	Alphaproteobacteria	Rhodobacterales	Rhodobacteraceae	Leisingera	NA	21	1
41bf6355f10528b4f8ce95f026a214b9	Bacteria	Proteobacteria	Gammaproteobacteria	Enterobacterales	Colwelliaceae	Thalassotalea	NA	59	1
4243f674cf30a6738f46f12b5c6449e0	Bacteria	Bacteroidota	Bacteroidia	Flavobacteriales	Flavobacteriaceae	Winogradskyella	NA	14	1
42ce51468ae83317ad06c6432489d4a4	Bacteria	Verrucomicrobiota	Chlamydiae	Chlamydiales	Simkaniaceae	NA	NA	40	1
42d6e831b871ca26840e315c159c4254	Bacteria	Proteobacteria	Gammaproteobacteria	Enterobacterales	Pseudoalteromonadaceae	Pseudoalteromonas	piscicida	141	3
430118772ac6ec3a0d49a77f17760640	Bacteria	Proteobacteria	Gammaproteobacteria	Pseudomonadales	Nitrincolaceae	Neptuniibacter	NA	235	6
433737aad0b56a10509689a70aa95267	Bacteria	Proteobacteria	Gammaproteobacteria	Pseudomonadales	Marinomonadaceae	Marinomonas	NA	14	1
436e7ec69e09b86e0a20ee7304cc41c7	Bacteria	Proteobacteria	Gammaproteobacteria	Gammaproteobacteria Incertae Sedis	Unknown Family	NA	NA	697	9
43751da678d74bf3123ce1e41f374d05	Bacteria	Proteobacteria	Gammaproteobacteria	Enterobacterales	Pseudoalteromonadaceae	Pseudoalteromonas	NA	17	1
43f5ecf9ecdb905154965f84f83f5e80	Bacteria	Actinobacteriota	Actinobacteria	Propionibacteriales	Nocardioidaceae	Marmoricola	NA	69	1
442c463f423f56138bf17293a8fafd56	Bacteria	Proteobacteria	Gammaproteobacteria	Enterobacterales	Alteromonadaceae	Alteromonas	mediterranea	70	1
44390470293882e9fcb792aa2450a33f	Bacteria	Firmicutes	Bacilli	Lactobacillales	Lactobacillaceae	Lactobacillus	iners	80	1
447ef3d38017b23a795f446f361b4fea	Bacteria	Proteobacteria	Alphaproteobacteria	Rhizobiales	Xanthobacteraceae	Bradyrhizobium	elkanii	101	1
449337051cc0b3d45bc30301596959bd	Bacteria	Proteobacteria	Alphaproteobacteria	Rhodobacterales	Rhodobacteraceae	NA	NA	10	1
44cb36b46d1156baab50d5cf4086c36c	Bacteria	Firmicutes	Clostridia	Peptostreptococcales-Tissierellales	JTB215	NA	NA	90	1
44d4260902f146509d37c5cea290c845	Bacteria	Proteobacteria	Gammaproteobacteria	Pseudomonadales	Marinobacteraceae	Marinobacter	hydrocarbonoclasticus	14	1
4503a8c6701bd9aa4cdb9b4ee47bb33c	Bacteria	Planctomycetota	Planctomycetes	Pirellulales	Pirellulaceae	Blastopirellula	NA	27	1
452422982d0b0ea6869e404e4b264a8b	Bacteria	Campylobacterota	Campylobacteria	Campylobacterales	Arcobacteraceae	NA	NA	12	2
453f8be16c2e73ef1fbe2e4ffaf112cd	Bacteria	Firmicutes	Bacilli	Mycoplasmatales	Mycoplasmataceae	Mycoplasma	NA	69	1
454c7e313419e958bc404453e1e9b22d	Bacteria	Proteobacteria	Gammaproteobacteria	Pseudomonadales	Nitrincolaceae	Marinobacterium	NA	62	6
45ae53c2069c2df72ae1f8503a533434	Bacteria	Proteobacteria	Gammaproteobacteria	Pseudomonadales	Saccharospirillaceae	Oceaniserpentilla	NA	24	1
465af9fc7c9af1c2d527b5488b051362	Bacteria	Bacteroidota	Bacteroidia	Flavobacteriales	Flavobacteriaceae	Zeaxanthinibacter	NA	11	1
467f332aa0fe5d3c7cbe935573088408	Bacteria	Proteobacteria	Alphaproteobacteria	Rhizobiales	Beijerinckiaceae	Roseiarcus	NA	149	1
46a7422b8b36d02d6a896dd0a340a408	Bacteria	Proteobacteria	Gammaproteobacteria	Pseudomonadales	Nitrincolaceae	Amphritea	NA	15	1
46b5ba0207b4703bdd0f745be9c3b37b	Bacteria	Proteobacteria	Gammaproteobacteria	Enterobacterales	Alteromonadaceae	Aestuariibacter	NA	78	1
46b656ec2eed22a507fc3869247e0e5f	Bacteria	Planctomycetota	Planctomycetes	Pirellulales	Pirellulaceae	Blastopirellula	NA	16	1
46f39ff6282c8d54d3e82efa50e9e054	Bacteria	Proteobacteria	Alphaproteobacteria	Sphingomonadales	Sphingomonadaceae	NA	NA	109	1
47048c99448389c5aa547b96a2d4af70	Bacteria	Proteobacteria	Gammaproteobacteria	Enterobacterales	Vibrionaceae	Vibrio	NA	98	1
475b32f3e4a662afd93d417d57660b58	Bacteria	Proteobacteria	Gammaproteobacteria	Enterobacterales	Alteromonadaceae	Alteromonas	macleodii	4060	33
479ad197506c6e813378600c88d13e67	Bacteria	Proteobacteria	Gammaproteobacteria	Enterobacterales	Alteromonadaceae	Alteromonas	NA	110	1
47b9a694dc3f954b7d997c6a440e817c	Bacteria	Bacteroidota	Bacteroidia	Flavobacteriales	NS9 marine group	NA	NA	22	1
47fd867c37c5565280b56d3923c3e2c5	Bacteria	Proteobacteria	Gammaproteobacteria	BD7-8	NA	NA	NA	28	1
482388272135945ffc44259757d16098	Bacteria	Firmicutes	Clostridia	Peptostreptococcales-Tissierellales	NA	NA	NA	758	1
482fb6a69e322241345f1fc3201bb0b0	Bacteria	Proteobacteria	Gammaproteobacteria	Enterobacterales	Colwelliaceae	Thalassotalea	NA	65	1
485295fceea7b7a92e0990626944a806	Bacteria	Proteobacteria	Gammaproteobacteria	Enterobacterales	Alteromonadaceae	Aestuariibacter	aggregatus	58	1
4853f6eda4fde64a08ef3f7e1d5c3ba5	Bacteria	Bacteroidota	Bacteroidia	Chitinophagales	Saprospiraceae	NA	NA	562	1
48855d22b4ea140d802dc75fee988e57	Bacteria	Proteobacteria	Gammaproteobacteria	Pseudomonadales	Marinomonadaceae	Marinomonas	NA	949	6
48ac2190fda6512b90bd17f346ddaa4a	Bacteria	Firmicutes	Bacilli	Alicyclobacillales	Alicyclobacillaceae	Tumebacillus	NA	113	2
48bf24fff9d41eec510b6a01a9b79781	Bacteria	Proteobacteria	Gammaproteobacteria	Enterobacterales	Alteromonadaceae	Aestuariibacter	aggregatus	33	1
491db1e6e4a7ca675c7c44e1bf518275	Bacteria	Proteobacteria	Gammaproteobacteria	Enterobacterales	Alteromonadaceae	Alteromonas	macleodii	67	1
49472e6716ec9f2f0383c377ed2d8c46	Bacteria	Proteobacteria	Alphaproteobacteria	Rhodobacterales	Rhodobacteraceae	Pseudooceanicola	NA	87	1
494b786ca8ef94a00021ec106be6d656	Bacteria	Proteobacteria	Gammaproteobacteria	Enterobacterales	Alteromonadaceae	Salinimonas	NA	24	1
497b345e88f4c7c416eb9369dbb2f047	Bacteria	Bacteroidota	Bacteroidia	Flavobacteriales	Flavobacteriaceae	Mesoflavibacter	NA	877	11
49a0c989395eda8428ab7eb43cfff783	Bacteria	Bacteroidota	Bacteroidia	Flavobacteriales	Flavobacteriaceae	Mesoflavibacter	NA	532	7
49b42ff54cc323c717fb823a99fc161b	Bacteria	Firmicutes	Bacilli	Mycoplasmatales	Mycoplasmataceae	Mycoplasma	NA	15	1
49c5f0a75e2f09f72f8f35c701b84de0	Bacteria	Proteobacteria	Gammaproteobacteria	Enterobacterales	Vibrionaceae	Vibrio	fortis	82	1
4a4c196cf96c60acd31bee25956650a1	Archaea	Crenarchaeota	Nitrososphaeria	Nitrosopumilales	Nitrosopumilaceae	Ca. Nitrosopumilus	NA	19	1
4aeff0737d5562e8c91392c412275b8a	Bacteria	Proteobacteria	Gammaproteobacteria	Enterobacterales	Vibrionaceae	Vibrio	NA	27	1
4aff40e4cd6dfa75c42ff106b9b56f7d	Bacteria	Proteobacteria	Gammaproteobacteria	BD7-8	NA	NA	NA	61	1
4b8c9f94e0f24e459d5f453e7541d953	Bacteria	Proteobacteria	Gammaproteobacteria	Pseudomonadales	Nitrincolaceae	Marinobacterium	stanieri	45	1
4baf906310d372a94223aa04b966c968	Bacteria	Proteobacteria	Gammaproteobacteria	Enterobacterales	Colwelliaceae	Thalassotalea	ganghwensis	10	1
4c0786d30d820066b2d351a19892ef4d	Bacteria	Bacteroidota	Bacteroidia	Chitinophagales	Chitinophagaceae	Terrimonas	NA	431	1
4c1cdfb1b5f08f592428178a0bf4b774	Bacteria	Proteobacteria	Alphaproteobacteria	Rhizobiales	Beijerinckiaceae	Methylobacterium-Methylorubrum	radiotolerans	95	3
4c35dcb784435945f5e7e47365c93d6a	Bacteria	Bacteroidota	Ignavibacteria	Ignavibacteriales	SR-FBR-L83	NA	NA	271	1
4c41e91bab9e5661342833c63ff015c0	Bacteria	Proteobacteria	Alphaproteobacteria	Rhodobacterales	Rhodobacteraceae	Leisingera	NA	35	1
4c5b80656f611883e27279c1d191a488	Bacteria	Myxococcota	Polyangia	Haliangiales	Haliangiaceae	Haliangium	NA	22	1
4c930855b41f6dff302083b64337ab05	Bacteria	Proteobacteria	Alphaproteobacteria	Rickettsiales	Anaplasmataceae	Wolbachia	NA	10997	1
4ca75939f4394f0188a4557911b7ca75	Bacteria	Proteobacteria	Gammaproteobacteria	Enterobacterales	Colwelliaceae	Thalassotalea	NA	11	1
4ccae150eb78928de223e3961de10bd2	Bacteria	Proteobacteria	Alphaproteobacteria	Rhodobacterales	Rhodobacteraceae	NA	NA	16	1
4cd4067ed7c8e097001654c1f03ee0d3	Bacteria	Proteobacteria	Gammaproteobacteria	Enterobacterales	Vibrionaceae	Vibrio	NA	40	1
4cd70abd59dc1debaf11ee65694cb5c6	Bacteria	Proteobacteria	Gammaproteobacteria	Pseudomonadales	Marinobacteraceae	Marinobacter	NA	362	6
4cd715c229d7918a80492bdd2f8274f4	Bacteria	Proteobacteria	Gammaproteobacteria	Enterobacterales	Colwelliaceae	Thalassotalea	NA	48	1
4d15330629268e58a0a33af5cb7dcc56	Bacteria	Proteobacteria	Gammaproteobacteria	Pseudomonadales	Saccharospirillaceae	Litoribrevibacter	albus	12	1
4d30d955badc9603a7ac557f6f252fac	Bacteria	Proteobacteria	Gammaproteobacteria	Enterobacterales	Alteromonadaceae	Alteromonas	mediterranea	165	5
4d8cc6716c1fdb4c04c7837845c5d8a1	Bacteria	Proteobacteria	Gammaproteobacteria	Enterobacterales	Pseudoalteromonadaceae	Pseudoalteromonas	phenolica	507	7
4dbf255603352e056d930fb16e802645	Bacteria	Actinobacteriota	Thermoleophilia	Solirubrobacterales	Solirubrobacteraceae	Solirubrobacter	NA	60	1
4e47906d488935109c555b999c79c290	Bacteria	Proteobacteria	Gammaproteobacteria	Pseudomonadales	Spongiibacteraceae	BD1-7 clade	NA	154	1
4ea79f2435522e30ee71e4fe8bcd3a20	Bacteria	Proteobacteria	Gammaproteobacteria	Burkholderiales	Comamonadaceae	Roseateles	NA	56	3
4f2e963854d44789a8a76285af4bedcd	Bacteria	Proteobacteria	Gammaproteobacteria	Enterobacterales	Pseudoalteromonadaceae	Algicola	NA	285	2
4f3e1c8fb83c62021463431e6aaa6024	Bacteria	Acidobacteriota	Thermoanaerobaculia	Thermoanaerobaculales	Thermoanaerobaculaceae	Subgroup 10	NA	14	1
4f4196c134a82dd4821c733d8332d1d9	Bacteria	Proteobacteria	Gammaproteobacteria	Enterobacterales	Alteromonadaceae	Alteromonas	NA	50	1
4f5124abc97956feffe77403b995330b	Bacteria	Proteobacteria	Alphaproteobacteria	Rhodobacterales	Rhodobacteraceae	Mameliella	NA	21	1
4ff812d5fe96045bd4a065552fe45ea0	Bacteria	Proteobacteria	Gammaproteobacteria	Enterobacterales	Pseudoalteromonadaceae	Psychrosphaera	NA	198	1
5036f87b542e90ed578bb5d14cfa3341	Bacteria	Proteobacteria	Gammaproteobacteria	Enterobacterales	Pseudoalteromonadaceae	Pseudoalteromonas	donghaensis	22	3
50645ff61c4e4a40e484db07d39971df	Bacteria	Bacteroidota	Bacteroidia	Flavobacteriales	Flavobacteriaceae	NA	NA	183	1
5065c15bd2a1af160cb4e0031ed5d055	Bacteria	Proteobacteria	Gammaproteobacteria	Pseudomonadales	Pseudomonadaceae	Pseudomonas	pachastrellae	124	1
5087b0f430183dbb06bef0348b66a8e9	Bacteria	Proteobacteria	Gammaproteobacteria	Enterobacterales	Vibrionaceae	Photobacterium	leiognathi	106	5
511007e77767e50c98b378b543e05fdf	Bacteria	Proteobacteria	Gammaproteobacteria	Enterobacterales	Vibrionaceae	Vibrio	sinaloensis	18	1
51472c83cdedb06526601a1505a88245	Bacteria	Firmicutes	Bacilli	Bacillales	Planococcaceae	NA	NA	506	1
51ff478ab5cc7a738c3f3492c10d02ed	Bacteria	Proteobacteria	Gammaproteobacteria	Enterobacterales	Alteromonadaceae	Alteromonas	macleodii	3596	22
520e7239c5bc66faf926632efee6e1b6	Bacteria	Verrucomicrobiota	Verrucomicrobiae	Verrucomicrobiales	DEV007	NA	NA	10	1
5236e2d632d9087424b5b54d2582a64a	Bacteria	Proteobacteria	Alphaproteobacteria	Azospirillales	Azospirillaceae	Nitrospirillum	NA	4552	17
52455d9c5da12e1bec6dff00da3ee054	Bacteria	Bacteroidota	Bacteroidia	Chitinophagales	Saprospiraceae	Saprospira	grandis	178	1
527b903061f77be829a0fa8237a94042	Bacteria	Bacteroidota	Bacteroidia	Flavobacteriales	Flavobacteriaceae	Tenacibaculum	NA	360	1
5281345989927c28609855d11e54ae32	Bacteria	Proteobacteria	Gammaproteobacteria	Burkholderiales	Comamonadaceae	Xylophilus	NA	415	1
52997375c8aa3ea086a48f3c90a7c57b	Bacteria	Proteobacteria	Gammaproteobacteria	Enterobacterales	Alteromonadaceae	Alteromonas	NA	5	1
52bb5ba80e8d8d0e44c3de22231bb5af	Bacteria	Proteobacteria	Alphaproteobacteria	Sphingomonadales	Sphingomonadaceae	Erythrobacter	flavus	16	1
5335dec02402b086a78d201388c2b31a	Bacteria	Proteobacteria	Gammaproteobacteria	Enterobacterales	Vibrionaceae	Vibrio	NA	17	1
536ff6ce8968c23addad0a46350f7d96	Bacteria	Proteobacteria	Gammaproteobacteria	Enterobacterales	Enterobacteriaceae	Raoultella	terrigena	42	1
539b30e5ffe64f2803c892f711e41286	Bacteria	Proteobacteria	Gammaproteobacteria	Granulosicoccales	NA	NA	NA	97	1
541b55215ae0436474d1020c80984c35	Bacteria	Firmicutes	Bacilli	Staphylococcales	Gemellaceae	Gemella	bergeri	10	1
549f1599cd78033e7993a2e4ff1ca489	Bacteria	Proteobacteria	Gammaproteobacteria	Enterobacterales	Alteromonadaceae	Agaribacter	NA	43	1
54a0be3623d26a084496c3bedccf33e8	Bacteria	Proteobacteria	Gammaproteobacteria	Burkholderiales	Comamonadaceae	Aquabacterium	NA	56	1
54a33f24f7e90cdaec3acf96b2b079fe	Bacteria	Bacteroidota	Bacteroidia	Chitinophagales	Chitinophagaceae	Ferruginibacter	NA	984	1
54b4f9fc30ef7bc71449e0e7e8d850b9	Bacteria	Bdellovibrionota	Bdellovibrionia	Bacteriovoracales	Bacteriovoracaceae	Peredibacter	NA	54	3
550701cfcf9377ea4c82a7adf8acf162	Bacteria	Firmicutes	Clostridia	Peptostreptococcales-Tissierellales	Fusibacteraceae	Fusibacter	NA	79	1
550ecb3d1295dd4a815240ac85b67de3	Bacteria	Proteobacteria	Gammaproteobacteria	Pseudomonadales	Marinomonadaceae	Marinomonas	communis	58	1
5516588c1ba02a8d6be630bb57542422	Bacteria	Proteobacteria	Gammaproteobacteria	Burkholderiales	Comamonadaceae	Comamonas	denitrificans	417	3
551bc73916ee0d816f742127e5f48213	Bacteria	Proteobacteria	Gammaproteobacteria	Pseudomonadales	Marinobacteraceae	Marinobacter	NA	114	1
56038b1e215ed04f7ecd398777ff0e7b	Bacteria	Proteobacteria	Gammaproteobacteria	Enterobacterales	Vibrionaceae	Vibrio	NA	692	1
560931c7387c506e4bb2f87408cdb881	Bacteria	Proteobacteria	Alphaproteobacteria	Sphingomonadales	Sphingomonadaceae	Novosphingobium	aromaticivorans	84	1
560d2be9defe88cd084e42f375e2b575	Bacteria	Firmicutes	Clostridia	Peptostreptococcales-Tissierellales	JTB215	NA	NA	17	1
563f8dbe6dd68d0037770c3dc5ec2e60	Bacteria	Actinobacteriota	Actinobacteria	Micrococcales	Micrococcaceae	Rothia	dentocariosa	18	1
569beac2fa4994b037bfcda8693b2eb9	Bacteria	Campylobacterota	Campylobacteria	Campylobacterales	Arcobacteraceae	Malaciobacter	NA	31	1
56bfe86d07fdb1be54c897558ceb3d1a	Bacteria	Proteobacteria	Gammaproteobacteria	Xanthomonadales	Xanthomonadaceae	Stenotrophomonas	nitritireducens	123	1
56d305aebe8fd4e2d685297e5e0dddf8	Bacteria	Proteobacteria	Gammaproteobacteria	Pseudomonadales	Pseudomonadaceae	Pseudomonas	NA	94	1
570a496f267fac85a7fc0b5d3b7c1ab9	Bacteria	Firmicutes	Clostridia	Peptostreptococcales-Tissierellales	JTB215	NA	NA	117	1
572d975d413a9eef945ba643101e67c3	Bacteria	Bacteroidota	Bacteroidia	Flavobacteriales	Weeksellaceae	Chryseobacterium	NA	44	1
57c84bab2dd4da163657abd5cea9c1ef	Bacteria	Proteobacteria	Gammaproteobacteria	Enterobacterales	Vibrionaceae	Vibrio	NA	154	3
57d0ff7d00156e0947a9983f9ba15fcd	Bacteria	Firmicutes	Bacilli	Lactobacillales	Lactobacillaceae	Weissella	cibaria	11	1
57d757743f5a067a3f968e5688f9a403	Bacteria	Proteobacteria	Gammaproteobacteria	Pseudomonadales	Pseudomonadaceae	Pseudomonas	protegens	8938	21
57db5803f14894f19f4015cf7192db6a	Bacteria	Campylobacterota	Campylobacteria	Campylobacterales	Arcobacteraceae	Malaciobacter	NA	43	1
57fccdb6df0c17cf6606cd1c2ee09401	Bacteria	Proteobacteria	Alphaproteobacteria	Rhizobiales	Methyloligellaceae	NA	NA	63	1
580d14cb49fb36d9705c043b27f33d04	Archaea	Crenarchaeota	Nitrososphaeria	Nitrosopumilales	Nitrosopumilaceae	Ca. Nitrosopumilus	NA	10	1
58366f85bb4deec1613addb10295b085	Bacteria	Proteobacteria	Gammaproteobacteria	Pseudomonadales	NA	NA	NA	18	2
583d51834b324c97177ca78bb6097357	Archaea	Crenarchaeota	Nitrososphaeria	Nitrosopumilales	Nitrosopumilaceae	Ca. Nitrosopumilus	NA	240	3
58af8777e0a910cd563dcf7f95afe684	Bacteria	Proteobacteria	Alphaproteobacteria	Acetobacterales	Acetobacteraceae	Roseomonas	NA	12	1
58b7c2a7e130b1c5ffe0890f8605558a	Bacteria	Bacteroidota	Bacteroidia	Bacteroidales	Prolixibacteraceae	NA	NA	33	1
58cdffd374a1d32be9874813561fd3fd	Bacteria	Proteobacteria	Gammaproteobacteria	Enterobacterales	Pseudoalteromonadaceae	Pseudoalteromonas	spongiae	40	1
58ce83bdfea3fd68b1d8b9f3d65ef45b	Bacteria	Proteobacteria	Gammaproteobacteria	Pseudomonadales	Moraxellaceae	Acinetobacter	wuhouensis	61	1
591d5c19e4a4b34c07dca713f049c184	Bacteria	Proteobacteria	Gammaproteobacteria	Enterobacterales	Colwelliaceae	Thalassotalea	NA	75	1
592b41f3249e121730fbd07a52a56276	Bacteria	Proteobacteria	Gammaproteobacteria	Enterobacterales	Enterobacteriaceae	Klebsiella	NA	50	1
5998df9d69423a5f425f76ce3243799c	Archaea	Crenarchaeota	Nitrososphaeria	Nitrosopumilales	Nitrosopumilaceae	Ca. Nitrosopumilus	NA	67	1
59c507b461e959ea39ab614229e18031	Bacteria	Proteobacteria	Gammaproteobacteria	Enterobacterales	Vibrionaceae	Vibrio	NA	119	1
59cd94cc3ab1da28f7a74dae9fa6a385	Bacteria	Proteobacteria	Gammaproteobacteria	Enterobacterales	Vibrionaceae	Vibrio	fortis	66	1
59e83d14b4e5ded9d6fc23659450a86a	Bacteria	Proteobacteria	Gammaproteobacteria	Pseudomonadales	Halieaceae	NA	NA	37	1
5a086b33f82b3ea5343473c051333531	Bacteria	Proteobacteria	Gammaproteobacteria	Enterobacterales	Pseudoalteromonadaceae	Algicola	NA	53	1
5a20525af70e9320a8d6dd37232cf5aa	Bacteria	Patescibacteria	Gracilibacteria	JGI 0000069-P22	NA	NA	NA	22	1
5a24c5314406ee8588e5f05feea31266	Bacteria	Proteobacteria	Gammaproteobacteria	Enterobacterales	Vibrionaceae	Vibrio	NA	27	1
5a3c8a8027d2b795aa18c7ec435d968f	Bacteria	Proteobacteria	Gammaproteobacteria	Enterobacterales	Alteromonadaceae	Alteromonas	NA	76	1
5a426ae42b5a699f928cfa14f055d638	Bacteria	Actinobacteriota	Actinobacteria	Micrococcales	Micrococcaceae	Kocuria	marina	85	1
5a76bce1e8f83f7c7cf4851ac3b0ecf5	Bacteria	Proteobacteria	Gammaproteobacteria	Enterobacterales	Pseudoalteromonadaceae	Pseudoalteromonas	ruthenica	13	1
5a823e54468f0ee3807c2deb1044cea5	Bacteria	Proteobacteria	Gammaproteobacteria	Burkholderiales	Oxalobacteraceae	Herbaspirillum	huttiense	124	3
5a9d12819f3517d8d0cd5bdb36486c15	Bacteria	Proteobacteria	Gammaproteobacteria	Enterobacterales	Pseudoalteromonadaceae	Pseudoalteromonas	shioyasakiensis	56	1
5aaafdcc04baabee441c18a2494545b8	Bacteria	Proteobacteria	Alphaproteobacteria	Rhodobacterales	Rhodobacteraceae	NA	NA	29	1
5abfa1d96189db1191f1dfb26db0c138	Bacteria	Proteobacteria	Gammaproteobacteria	Gammaproteobacteria Incertae Sedis	Unknown Family	NA	NA	36	1
5acccebaadae0802b058152439a9eabb	Bacteria	Proteobacteria	Gammaproteobacteria	Pseudomonadales	Nitrincolaceae	Neptunomonas	concharum	202	2
5ae245322b8c5fb9f031be0e597b5c45	Bacteria	Proteobacteria	Gammaproteobacteria	Enterobacterales	Enterobacteriaceae	NA	NA	165	2
5b4acd667caa093506c75a4e99fb7dc0	Bacteria	Proteobacteria	Alphaproteobacteria	Sphingomonadales	Sphingomonadaceae	Sphingomonas	NA	159	1
5b59ace22538d1c9afe48c9a090429f0	Bacteria	Bacteroidota	Bacteroidia	Flavobacteriales	Flavobacteriaceae	Mesoflavibacter	NA	51	2
5baeb51c9e518a26a42ddbdf3e70fb62	Bacteria	Actinobacteriota	Actinobacteria	Micrococcales	Cellulomonadaceae	Cellulomonas	NA	18	1
5c454ecedfe3f3f06b6bbe1833bce801	Bacteria	Proteobacteria	Alphaproteobacteria	Rhodobacterales	Rhodobacteraceae	Paracoccus	NA	2284	2
5c74354b389539863cfa98887751f42c	Bacteria	Proteobacteria	Gammaproteobacteria	Enterobacterales	Colwelliaceae	Thalassotalea	NA	22	1
5c7eb9bedb6e75c7bd84fd8338c939cf	Bacteria	NA	NA	NA	NA	NA	NA	2	1
5cf84c1eeaf3b2798f7036a441a1fdde	Bacteria	Desulfobacterota	Desulfobulbia	Desulfobulbales	Desulfobulbaceae	Desulfobulbus	NA	40	1
5d23914a7c7c44ba476b5147eee163c0	Bacteria	Firmicutes	Bacilli	Staphylococcales	Staphylococcaceae	Staphylococcus	aureus	53	1
5d3c645aa8e43059fa8a5fa0b6ab6e76	Bacteria	Spirochaetota	Spirochaetia	Spirochaetales	Spirochaetaceae	Spirochaeta 2	NA	293	2
5d6752a3e067047751e0930dd8b2183f	Bacteria	Proteobacteria	Gammaproteobacteria	Enterobacterales	Alteromonadaceae	NA	NA	21	1
5d9d8b1bc3cfb9f88d4dad55389a476f	Bacteria	Actinobacteriota	Actinobacteria	Micrococcales	Brevibacteriaceae	Brevibacterium	luteolum	112	1
5ed4fd513f1c9280400a95369f611b22	Bacteria	Deinococcota	Deinococci	Thermales	Thermaceae	Meiothermus	silvanus	2010	3
5f60370c0c937d61e93b9822c4d8fde9	Bacteria	Proteobacteria	Gammaproteobacteria	Pseudomonadales	Nitrincolaceae	NA	NA	14	1
5f963399942eb0773a638bc8a799c83f	Bacteria	Patescibacteria	Gracilibacteria	JGI 0000069-P22	NA	NA	NA	17	1
5f9de620035a61c63fbfe32931e2ef60	Bacteria	Proteobacteria	Alphaproteobacteria	Rhodobacterales	Rhodobacteraceae	Thalassobius	NA	39	1
5faeaf9719b5ee32f29f1d43f39e7f78	Bacteria	Spirochaetota	Spirochaetia	Spirochaetales	Spirochaetaceae	Spirochaeta 2	NA	359	1
5fce46c550cc1b5f05db7d0605f7c0eb	Bacteria	Bacteroidota	Bacteroidia	Flavobacteriales	Flavobacteriaceae	Winogradskyella	NA	17	1
6045c51c8abe472be8d2225d0b5d283b	Bacteria	Spirochaetota	Spirochaetia	Spirochaetales	Spirochaetaceae	Spirochaeta 2	halophila	151	1
604f7b35f5525bfbb785db272731931a	Bacteria	Proteobacteria	Gammaproteobacteria	Burkholderiales	Methylophilaceae	Methylotenera	NA	249	4
60767914da2a62c805902e583e115b76	Bacteria	Proteobacteria	Gammaproteobacteria	Pseudomonadales	Endozoicomonadaceae	Endozoicomonas	NA	130	1
60bde2702d49fca24459bb0396145cb6	Bacteria	Proteobacteria	Gammaproteobacteria	Enterobacterales	Colwelliaceae	Thalassotalea	montiporae	11	1
60c43942e8c727fc331f774aa82f4b9e	Bacteria	Proteobacteria	Gammaproteobacteria	Gammaproteobacteria Incertae Sedis	Unknown Family	NA	NA	11	1
6100df1d2137f2bd9b875d6a8bcc7f63	Bacteria	Actinobacteriota	Actinobacteria	Frankiales	Sporichthyaceae	NA	NA	58	1
61416b550bf75f70fa05f247eb74503c	Bacteria	Proteobacteria	Alphaproteobacteria	Rhodobacterales	Rhodobacteraceae	NA	NA	71	1
615c1dd578026dad31805f57edfe8ae6	Bacteria	Proteobacteria	Gammaproteobacteria	Enterobacterales	Pasteurellaceae	Haemophilus	parainfluenzae	67	2
61a31cfac3867415ed890792d98cc511	Bacteria	Proteobacteria	Gammaproteobacteria	Enterobacterales	Vibrionaceae	Vibrio	fortis	25	1
61c1a678b08a870d402df6c6f784f785	Bacteria	Proteobacteria	Gammaproteobacteria	Enterobacterales	Alteromonadaceae	Alteromonas	gracilis	20	1
61c92f8332ac6718fb1c1eb245f8285c	Bacteria	Bacteroidota	Bacteroidia	Chitinophagales	Saprospiraceae	Saprospira	grandis	338	9
61ebc9e9d77b0f828a00193089d4920b	Bacteria	Bacteroidota	Bacteroidia	Flavobacteriales	Flavobacteriaceae	Tenacibaculum	geojense	82	1
6200329d287fbb9d1ffdafdc8714033f	Bacteria	Firmicutes	Thermaerobacteria	Thermaerobacterales	Thermaerobacteraceae	Thermaerobacter	subterraneus	183	2
620c671e4da2b96f756f30cb7a4ef87a	Bacteria	Proteobacteria	Gammaproteobacteria	Enterobacterales	Alteromonadaceae	Alteromonas	gracilis	11	1
6213c8818f1db403f5b40b06a114b441	Bacteria	Proteobacteria	Gammaproteobacteria	Burkholderiales	Comamonadaceae	Aquabacterium	NA	47	1
62234bec274b0c33130ad745849907a3	Bacteria	Bacteroidota	Bacteroidia	Cytophagales	Hymenobacteraceae	Hymenobacter	marinus	50	1
6242c0ee7c387e95b2a42b1aba9cdcb1	Bacteria	Proteobacteria	Gammaproteobacteria	Enterobacterales	Idiomarinaceae	Idiomarina	NA	14	1
625acb20d25b54773ddf0899a6151763	Bacteria	Proteobacteria	Gammaproteobacteria	Enterobacterales	Enterobacteriaceae	NA	NA	30	1
62620505aa31a487dceb260d2ab4c09d	Bacteria	Proteobacteria	Alphaproteobacteria	Rhizobiales	Rhizobiaceae	NA	NA	13	1
628632f6d7942582f05bc465aa02cd89	Bacteria	Proteobacteria	Gammaproteobacteria	Pseudomonadales	Halomonadaceae	Halomonas	alkaliphila	102	1
628885c25c10bdf4efd448505b304d11	Bacteria	Proteobacteria	Gammaproteobacteria	Enterobacterales	Vibrionaceae	Photobacterium	jeanii	28	1
628a0ec9fa9a6225c77cbe3295e25877	Bacteria	Bacteroidota	Bacteroidia	Chitinophagales	Chitinophagaceae	Niabella	NA	51	1
62ea92090e2a286fa934b61456fc80c2	Bacteria	Firmicutes	Bacilli	Lactobacillales	Streptococcaceae	Streptococcus	parasanguinis	36	1
62ffde4a1ecd9021053cebb27baafa2c	Bacteria	Proteobacteria	Gammaproteobacteria	Pseudomonadales	Pseudomonadaceae	Pseudomonas	aeruginosa	96	1
63127b54e73b1fccc47c1ff4560fa49e	Bacteria	Firmicutes	Bacilli	Mycoplasmatales	Mycoplasmataceae	Mycoplasma	NA	268	1
632c91334167af90ebfca35cc1b08344	Bacteria	Proteobacteria	Alphaproteobacteria	Sphingomonadales	Sphingomonadaceae	Sphingomonas	faeni	94	1
63608a88cf3c545ab1755bf2745a24f9	Bacteria	Proteobacteria	Alphaproteobacteria	Rhodospirillales	Thalassospiraceae	Thalassospira	NA	16	1
636cd847760c8132d747f9d4ca45cc04	Bacteria	Proteobacteria	Gammaproteobacteria	Pseudomonadales	Endozoicomonadaceae	Endozoicomonas	NA	49	1
6382c50564597fc5588ff9c830551f8d	Bacteria	Bdellovibrionota	Bdellovibrionia	Bacteriovoracales	Bacteriovoracaceae	Peredibacter	NA	153	2
63ae8168876b09f064e8fba01f04d701	Bacteria	Proteobacteria	Gammaproteobacteria	Burkholderiales	Burkholderiaceae	Ralstonia	pickettii	15	1
642e81af8230d0d06b56d2abef273675	Bacteria	Proteobacteria	Gammaproteobacteria	Burkholderiales	Comamonadaceae	Comamonas	testosteroni	1983	8
6439d93658e5f7dddd413544fea75871	Bacteria	Proteobacteria	Gammaproteobacteria	Enterobacterales	Vibrionaceae	Vibrio	NA	64	1
64569b8b6f1bf379c64522d18ee8d140	Bacteria	Proteobacteria	Gammaproteobacteria	Pseudomonadales	Pseudomonadaceae	Pseudomonas	pachastrellae	22	2
646e4abd30bda3a2ba5a01e6d4f697de	Bacteria	Proteobacteria	Alphaproteobacteria	Caulobacterales	Caulobacteraceae	Phenylobacterium	NA	38	1
6492adb33103dc6a649b7ec6b01e3775	Bacteria	Proteobacteria	Gammaproteobacteria	Pseudomonadales	Saccharospirillaceae	Oleibacter	NA	12	1
649cbaad4a3c486f1571a43232f42729	Bacteria	Bacteroidota	Bacteroidia	Flavobacteriales	Flavobacteriaceae	Tenacibaculum	NA	10	1
64b1884a29dd0216d3408c1c4e1a8208	Bacteria	Bacteroidota	Bacteroidia	Flavobacteriales	Flavobacteriaceae	Croceibacter	atlanticus	4	1
64ddbb9f70f42aa092df79ad4876f5e6	Bacteria	Spirochaetota	Spirochaetia	Spirochaetales	Spirochaetaceae	Spirochaeta 2	halophila	1913	2
64ddd4a8dcf660e41adccf4d0f36371b	Bacteria	Proteobacteria	Gammaproteobacteria	Enterobacterales	Yersiniaceae	Serratia	marcescens	84	3
64eb79fbb4d402796b80555e32ee0055	Bacteria	Campylobacterota	Campylobacteria	Campylobacterales	Arcobacteraceae	Malaciobacter	NA	98	2
65068306bc683aa6764ae67c9c79823e	Bacteria	Proteobacteria	Alphaproteobacteria	Sphingomonadales	Sphingomonadaceae	Sphingomonas	guangdongensis	184	1
655e46fe91417adc407a9139225f6857	Bacteria	Proteobacteria	Alphaproteobacteria	Sphingomonadales	Sphingomonadaceae	Sphingomonas	NA	142	1
6561febc01d5e2d53a16d205b38cea14	Bacteria	Spirochaetota	Leptospirae	Leptospirales	Leptospiraceae	Turneriella	parva	252	1
6572e6c8b918c4847c9ccaa5b0322b6a	Bacteria	Proteobacteria	Gammaproteobacteria	Burkholderiales	Methylophilaceae	Methylotenera	NA	31	1
6582d263884121cc69fca62bbf45cdf2	Bacteria	Proteobacteria	Gammaproteobacteria	Burkholderiales	Burkholderiaceae	Polynucleobacter	acidiphobus	23	1
65e30236f79b9a961ae19f43cd5648d5	Bacteria	Actinobacteriota	Thermoleophilia	Solirubrobacterales	67-14	NA	NA	54	1
65ec68f897734584d40404b41dcff1a2	Bacteria	Proteobacteria	Gammaproteobacteria	Pseudomonadales	Moraxellaceae	Acinetobacter	NA	870	8
665cde161c90f12ea1ffa3849e49a810	Bacteria	Proteobacteria	Gammaproteobacteria	Pseudomonadales	Nitrincolaceae	Neptunomonas	japonica	17	1
669ae35a397191da28333100a7c4a385	Bacteria	Proteobacteria	Gammaproteobacteria	Enterobacterales	Alteromonadaceae	Aestuariibacter	aggregatus	35	1
66db88fdfc5c1a325595bbb85344dde8	Bacteria	Proteobacteria	Gammaproteobacteria	Pseudomonadales	Marinomonadaceae	Marinomonas	brasilensis	15	2
66f8bb48f934af9116ab20d0a3f334b1	Bacteria	Proteobacteria	Gammaproteobacteria	Enterobacterales	Psychromonadaceae	Agarivorans	NA	10	1
6759c1b48b91fad47cbc51748c77da21	Bacteria	Proteobacteria	Gammaproteobacteria	Francisellales	Francisellaceae	NA	NA	37	1
6788de7174c0fc6a4e1809c8d7d4e87d	Bacteria	Proteobacteria	Gammaproteobacteria	Enterobacterales	Alteromonadaceae	Alteromonas	macleodii	119	1
67f9e5f01c03457ca0cac7aa856fa6e8	Bacteria	Proteobacteria	Gammaproteobacteria	Burkholderiales	Comamonadaceae	Comamonas	jiangduensis	12	1
682d00ac3afb67b34fed88f722c2b2cf	Bacteria	Proteobacteria	Gammaproteobacteria	Burkholderiales	Comamonadaceae	Tepidimonas	NA	56	1
68c6e752eb6aa9a98ef3d477ee2a80d6	Bacteria	Proteobacteria	Gammaproteobacteria	Pseudomonadales	Moraxellaceae	Acinetobacter	baumannii	11	1
68f862ba01511e1f48191987c862949c	Bacteria	Proteobacteria	Gammaproteobacteria	Enterobacterales	Colwelliaceae	NA	NA	14	1
694a8fab29d360d9151f15864d2df58c	Bacteria	Proteobacteria	Alphaproteobacteria	Rhodobacterales	Rhodobacteraceae	Donghicola	NA	31	1
695c18b00a14a9a723b90547ac485ea3	Bacteria	Proteobacteria	Alphaproteobacteria	Rhizobiales	NA	NA	NA	15	1
6976c5964193e2371e2902aca825f6b7	Bacteria	Proteobacteria	Gammaproteobacteria	Enterobacterales	Pasteurellaceae	Haemophilus	haemolyticus	58	3
69fb00fb7d0168b8091ef0f628ec75cf	Bacteria	Bacteroidota	Bacteroidia	Cytophagales	Hymenobacteraceae	Hymenobacter	NA	125	2
6a42e1a03029a56ced901332a7e70e10	Bacteria	Proteobacteria	Gammaproteobacteria	Pseudomonadales	Nitrincolaceae	Amphritea	NA	12	1
6a6ab7e66b681b0a72470231a3848683	Bacteria	Proteobacteria	Alphaproteobacteria	Rhodobacterales	Rhodobacteraceae	NA	NA	6	1
6a826805f7f18c2ba382e4b1fa3c9683	Bacteria	Proteobacteria	Gammaproteobacteria	Pseudomonadales	Pseudomonadaceae	Pseudomonas	guguanensis	111	1
6aabeadca6c6ce866d9ab559cec2868a	Bacteria	Proteobacteria	Gammaproteobacteria	NA	NA	NA	NA	49	1
6aaf21d6ba45e2671c4fe09a3bd6c808	Bacteria	Bacteroidota	Bacteroidia	Flavobacteriales	Flavobacteriaceae	Tenacibaculum	NA	111	1
6b1042b37c37905fc79d03a1017fe98b	Bacteria	Proteobacteria	Gammaproteobacteria	Pseudomonadales	Saccharospirillaceae	Oleibacter	NA	100	1
6b22987ecdb5004990a345f93a8d31c7	Bacteria	Proteobacteria	Gammaproteobacteria	Pseudomonadales	Nitrincolaceae	Neptuniibacter	NA	28	1
6b6b52d6a08645262ad00e6218fd759a	Bacteria	Chloroflexi	Chloroflexia	Thermomicrobiales	JG30-KF-CM45	NA	NA	14	1
6c0dac38c123c464380ccdc3196a7a38	Bacteria	Proteobacteria	Gammaproteobacteria	Enterobacterales	Alteromonadaceae	Alteromonas	macleodii	28	1
6c3336e45918ace45b1efdcbf596900b	Bacteria	Proteobacteria	Alphaproteobacteria	Rhodobacterales	Rhodobacteraceae	HIMB11	NA	236	1
6c3a5fd6360f2029e5fb052b71799615	Bacteria	Proteobacteria	Gammaproteobacteria	Pseudomonadales	Endozoicomonadaceae	Endozoicomonas	atrinae	128	2
6c67da9b4650052eb0ea0bfc250ccfdf	Bacteria	Proteobacteria	Gammaproteobacteria	Enterobacterales	Shewanellaceae	Psychrobium	NA	49	1
6c9d7a0d123bc344051dc3efa4ccf5f8	Bacteria	Proteobacteria	Gammaproteobacteria	Pseudomonadales	Pseudomonadaceae	Pseudomonas	azotoformans	411	6
6cbeb3c1a763c4c46e20117386011db9	Bacteria	Proteobacteria	Gammaproteobacteria	Enterobacterales	Pseudoalteromonadaceae	NA	NA	6	1
6cdf20a3b96ed4848cc32005605f2f2a	Bacteria	Proteobacteria	Alphaproteobacteria	Rhizobiales	NA	NA	NA	95	2
6cfade93bd938e1974d0406751b0aebf	Bacteria	Proteobacteria	Gammaproteobacteria	Pseudomonadales	Marinomonadaceae	Marinomonas	NA	188	1
6d2b234dd090f82d9dff4e1cb5d7a10c	Bacteria	Proteobacteria	Gammaproteobacteria	Enterobacterales	Alteromonadaceae	Alteromonas	macleodii	52	1
6d4a177d8c4f054089a38de97d8db202	Bacteria	Proteobacteria	Gammaproteobacteria	Pseudomonadales	Nitrincolaceae	Pontibacterium	NA	215	1
6da11debe69029eaf36acc2de28fb71c	Bacteria	Firmicutes	Negativicutes	Veillonellales-Selenomonadales	Veillonellaceae	Veillonella	NA	17	1
6da96e6c497ae2f9cf400fa03eee62a7	Bacteria	Bacteroidota	Bacteroidia	Flavobacteriales	Flavobacteriaceae	Frondibacter	aureus	22	3
6dd2bb25e5d298d1b4276d1ca9a160f2	Bacteria	Fusobacteriota	Fusobacteriia	Fusobacteriales	Leptotrichiaceae	Hypnocyclicus	NA	7	1
6df78accebc720a0f25455ec1d2be3e3	Bacteria	Proteobacteria	Alphaproteobacteria	Rhodobacterales	Rhodobacteraceae	Paracoccus	NA	80	1
6e3fddf0e581716b05016b75b950d6cb	Bacteria	Proteobacteria	Gammaproteobacteria	Enterobacterales	Pseudoalteromonadaceae	Pseudoalteromonas	ruthenica	26	3
6e946562c60aac681e577ee94c913a01	Bacteria	Proteobacteria	Gammaproteobacteria	Burkholderiales	Oxalobacteraceae	Noviherbaspirillum	NA	78	1
6eded4d7ad5c8f12a0b5d5f1a5e9ff22	Bacteria	Proteobacteria	Gammaproteobacteria	Pseudomonadales	Nitrincolaceae	Neptuniibacter	NA	42	1
6edf010c0241720629dbba29ed6892cd	Bacteria	Patescibacteria	Gracilibacteria	JGI 0000069-P22	NA	NA	NA	48	4
6eee84a0b8b57ad2c6190038222db749	Bacteria	Proteobacteria	Alphaproteobacteria	Caulobacterales	Hyphomonadaceae	Maricaulis	NA	39	1
6f7ec3d95b32e27886fc5dca37376ecb	Bacteria	Actinobacteriota	Actinobacteria	Micrococcales	Micrococcaceae	Kocuria	carniphila	102	1
6f908859f271add3715dfccf8c83b745	Bacteria	Proteobacteria	Gammaproteobacteria	Burkholderiales	Burkholderiaceae	NA	NA	19	1
6f9998039587f35f6660adf7d403f051	Bacteria	Actinobacteriota	Actinobacteria	Corynebacteriales	Corynebacteriaceae	Corynebacterium	confusum	18	1
6fef29e765c6d0b63571003d037baede	Bacteria	Actinobacteriota	Actinobacteria	Propionibacteriales	Nocardioidaceae	Nocardioides	NA	99	1
70019f21ab41a4cfea812f4ded005bb5	Bacteria	Proteobacteria	Gammaproteobacteria	Arenicellales	Arenicellaceae	Arenicella	NA	62	1
70185f7e5cac87617df5a670b7c7c137	Bacteria	Proteobacteria	Gammaproteobacteria	Burkholderiales	Comamonadaceae	Comamonas	denitrificans	19	1
70505d75dff8b8b5bb4e9696b4752fa7	Bacteria	Proteobacteria	Alphaproteobacteria	Rhizobiales	Devosiaceae	Devosia	NA	17	1
706fd53224176a2b0c8f606bbc76238b	Bacteria	Proteobacteria	Gammaproteobacteria	Burkholderiales	Comamonadaceae	Polaromonas	NA	15	1
708e2e1b56d4c5e1908e90efbd018df9	Bacteria	Firmicutes	Bacilli	Lactobacillales	Carnobacteriaceae	Desemzia	incerta	720	1
70b8a2b70730e382ed63c43b288788f2	Bacteria	Bdellovibrionota	Bdellovibrionia	Bacteriovoracales	Bacteriovoracaceae	Peredibacter	NA	15	2
70bef166170ca451711bc09e0a508c17	Bacteria	Bacteroidota	Bacteroidia	Cytophagales	Hymenobacteraceae	Hymenobacter	NA	43	1
70e31fa34517e73823d63999e70a5019	Bacteria	Verrucomicrobiota	Chlamydiae	Chlamydiales	Simkaniaceae	Candidatus Fritschea	NA	18	1
70f663417fedb1e350a2b7815b34ba23	Bacteria	Proteobacteria	Gammaproteobacteria	Enterobacterales	Enterobacteriaceae	Klebsiella	michiganensis	299	7
7102b92678d2e3870deacac8ecd8791c	Bacteria	Actinobacteriota	Actinobacteria	Propionibacteriales	Propionibacteriaceae	Cutibacterium	granulosum	26	3
71259da66fdda9b504a2173200b055f8	Bacteria	Bacteroidota	Bacteroidia	Flavobacteriales	Flavobacteriaceae	Lutibacter	NA	169	1
7156e1babc1222430c940943d6751fb2	Bacteria	Proteobacteria	Gammaproteobacteria	Enterobacterales	Colwelliaceae	Colwellia	NA	89	1
71c281eef257d66be104b16ea57a73a5	Bacteria	Proteobacteria	Gammaproteobacteria	Pseudomonadales	Nitrincolaceae	Pontibacterium	NA	90	3
71d6ed3ab7e530dddd08d3b42c4682f8	Bacteria	Proteobacteria	Gammaproteobacteria	Enterobacterales	Alteromonadaceae	Alteromonas	NA	124	1
71da2b8ff8917149677af469d510a216	Bacteria	Proteobacteria	Gammaproteobacteria	Enterobacterales	Vibrionaceae	Vibrio	NA	41	1
71defa98ed4ddcee4b9383d61cb0cc08	Bacteria	Verrucomicrobiota	Verrucomicrobiae	Verrucomicrobiales	Rubritaleaceae	Luteolibacter	NA	245	1
71e1c88fcd35b68b4a511648ed9769fd	Archaea	Crenarchaeota	Nitrososphaeria	Nitrosopumilales	Nitrosopumilaceae	Ca. Nitrosopumilus	NA	64	1
71e3adfd9ca1f51f1ed05dfd9c7616eb	Bacteria	Proteobacteria	Alphaproteobacteria	Rhodobacterales	Rhodobacteraceae	NA	NA	12	1
72312677d2fd9801f0afb325e63e4741	Bacteria	Bacteroidota	Bacteroidia	Flavobacteriales	Weeksellaceae	Cloacibacterium	NA	47	1
7244160b1c71845ffd7acd6b984a1318	Bacteria	Planctomycetota	Planctomycetes	Pirellulales	Pirellulaceae	Blastopirellula	NA	43	1
724a776ae958f66f87fa295899a40c24	Bacteria	Proteobacteria	Gammaproteobacteria	Enterobacterales	Alteromonadaceae	Alteromonas	macleodii	68	1
724b35d3d25e3cdec83d0f648565cf99	Bacteria	Proteobacteria	Gammaproteobacteria	Enterobacterales	Pseudoalteromonadaceae	Pseudoalteromonas	phenolica	65	1
724e529cbce4bce9be6616e2fb69b97c	Bacteria	Actinobacteriota	Actinobacteria	Propionibacteriales	Propionibacteriaceae	Cutibacterium	acnes	61	1
72f825c42619fec1dbad8247593e8b46	Bacteria	Firmicutes	Bacilli	Staphylococcales	Staphylococcaceae	Staphylococcus	aureus	38	1
732b29e49ed53ca3da02f2d235201da3	Bacteria	Proteobacteria	Gammaproteobacteria	Enterobacterales	Pasteurellaceae	Haemophilus	haemolyticus	60	3
734cab0158e80d84add1eeb87308f6cf	Bacteria	Proteobacteria	Gammaproteobacteria	Xanthomonadales	Xanthomonadaceae	Stenotrophomonas	maltophilia	88	1
7354d70e23e17708be772050808904b7	Bacteria	Proteobacteria	Alphaproteobacteria	Rhodobacterales	Rhodobacteraceae	NA	NA	15	1
737914c4afc5b4eac3237b939547bb50	Bacteria	Proteobacteria	Gammaproteobacteria	Pseudomonadales	Spongiibacteraceae	BD1-7 clade	NA	23	1
73cd52c3f7c19fa947eb95d87c5d9762	Bacteria	Proteobacteria	Alphaproteobacteria	Rhodobacterales	Rhodobacteraceae	NA	NA	18	1
740c6b747a72ad1c20066e85d2fab0b6	Bacteria	Proteobacteria	Gammaproteobacteria	Enterobacterales	Enterobacteriaceae	Klebsiella	NA	169	2
7457c4b6993e4d84d07e18ba1febd048	Bacteria	Proteobacteria	Gammaproteobacteria	Pseudomonadales	Pseudomonadaceae	Pseudomonas	guangdongensis	77	1
7491822972ec8db492e803796648f966	Bacteria	Proteobacteria	Gammaproteobacteria	Enterobacterales	Alteromonadaceae	Alteromonas	NA	54	1
74c274081978cb315bacb7171c98a351	Bacteria	Proteobacteria	Gammaproteobacteria	Burkholderiales	Rhodocyclaceae	Dechloromonas	NA	3	1
74c4a90caf7bbf1ef29745f76caf7d2a	Bacteria	Proteobacteria	Gammaproteobacteria	Enterobacterales	Alteromonadaceae	Alteromonas	NA	18	1
74c6f70264b6d2ea46cc65251bac8a4d	Bacteria	Proteobacteria	Gammaproteobacteria	Enterobacterales	Vibrionaceae	Vibrio	NA	54	1
7528e78136ee6193f1c9fc8f3935ff4f	Bacteria	Proteobacteria	Alphaproteobacteria	Rhodobacterales	Rhodobacteraceae	Paracoccus	yeei	1524	3
75617332bf6c8fd344586b1be5b66b25	Bacteria	Proteobacteria	Alphaproteobacteria	Sphingomonadales	Sphingomonadaceae	NA	NA	15	1
759102319312338fd09e7584b755bc10	Bacteria	Proteobacteria	Gammaproteobacteria	Granulosicoccales	NA	NA	NA	12	1
759d810dff198b648283ebaa076b932a	Bacteria	Proteobacteria	Gammaproteobacteria	Pseudomonadales	Nitrincolaceae	Amphritea	NA	45	1
75ade413307afdc3a71a9554d369261a	Bacteria	Proteobacteria	Alphaproteobacteria	Caulobacterales	Caulobacteraceae	Brevundimonas	vesicularis	38	1
760c68093088d144e8de638f1f82b4b1	Bacteria	Proteobacteria	Gammaproteobacteria	Burkholderiales	Oxalobacteraceae	Massilia	NA	488	1
76d9c3b6c93e70a413f36842c640d348	Bacteria	Proteobacteria	Gammaproteobacteria	Pseudomonadales	Oceanospirillaceae	Oceanospirillum	linum	13	1
76e3e3bb7285998aaea08a4ed7c02a83	Bacteria	Proteobacteria	Gammaproteobacteria	Enterobacterales	Colwelliaceae	Thalassotalea	NA	16	1
7706e4b498808fcb9e719f6852005a1a	Bacteria	Proteobacteria	Alphaproteobacteria	Rhodobacterales	Rhodobacteraceae	Roseibaca	NA	6	1
77292048492d6f232ccbd473c6df2bde	Bacteria	Bacteroidota	Bacteroidia	Flavobacteriales	Flavobacteriaceae	Lutibacter	NA	36	2
77b79c90f05f1c676ea1528356b9cf79	Bacteria	Proteobacteria	NA	NA	NA	NA	NA	96	1
77ba6b1ab97401d9b49230960fbbe2ff	Bacteria	Proteobacteria	Gammaproteobacteria	Pseudomonadales	Moraxellaceae	Acinetobacter	schindleri	166	1
77e921feed1ed7991f4c3a137a9caa18	Bacteria	Bacteroidota	Bacteroidia	Sphingobacteriales	Sphingobacteriaceae	Mucilaginibacter	NA	334	1
78c1e435d374cc1c9f52c576c40e9129	Archaea	Crenarchaeota	Nitrososphaeria	Nitrosopumilales	Nitrosopumilaceae	Ca. Nitrosopumilus	NA	144	1
78cd6dbeb65cea2f862eb93dcf10ee60	Bacteria	Campylobacterota	Campylobacteria	Campylobacterales	Arcobacteraceae	Malaciobacter	NA	14	1
78dea5936f9192de3b063d09219e1341	Bacteria	Proteobacteria	Gammaproteobacteria	Enterobacterales	Pseudoalteromonadaceae	Algicola	NA	33	1
791b227c7f8d85e2bd3cae2e57b5ba57	Bacteria	Proteobacteria	Gammaproteobacteria	Steroidobacterales	Woeseiaceae	Woeseia	NA	10	1
79741c524a38b8891aad439ccf66b848	Bacteria	Proteobacteria	Gammaproteobacteria	Enterobacterales	Vibrionaceae	Vibrio	mediterranei	83	1
7a04f9816d817255b71caaa81584ad46	Bacteria	Proteobacteria	Alphaproteobacteria	Sphingomonadales	Sphingomonadaceae	Sphingomonas	NA	4	1
7a21c0a65a9f9cb936cbbf0793d6ef57	Bacteria	Proteobacteria	Gammaproteobacteria	Enterobacterales	Alteromonadaceae	Alteromonas	macleodii	95	1
7a2be4e87f1d1634bc19d1d6932f120a	Bacteria	Proteobacteria	Alphaproteobacteria	Rhodobacterales	Rhodobacteraceae	Tropicimonas	NA	10	1
7a6c9346489c8c52e48adaeaf5d001d2	Bacteria	Proteobacteria	Gammaproteobacteria	Burkholderiales	Oxalobacteraceae	Noviherbaspirillum	NA	38	1
7a8c6a7af0ee5f289bb03d8c19dd6423	Bacteria	Cyanobacteria	Cyanobacteriia	Cyanobacteriales	Chroococcidiopsaceae	Aliterella	NA	70	3
7a9241a54ddca3bc573b3ef4df1dc7cf	Bacteria	Proteobacteria	Alphaproteobacteria	Caulobacterales	Hyphomonadaceae	NA	NA	16	1
7aa531a9b7f849e0d8a46ddc633bdf02	Bacteria	NA	NA	NA	NA	NA	NA	11	1
7aa975a65e428e0b50d5a05b4d891620	Bacteria	Proteobacteria	Gammaproteobacteria	Enterobacterales	Pseudoalteromonadaceae	Pseudoalteromonas	spongiae	164	1
7ac87023a80ab0305b89c177a5dc5421	Bacteria	Proteobacteria	Gammaproteobacteria	Enterobacterales	Vibrionaceae	Vibrio	NA	40	1
7acfd98855e358f79a4dfda05e2cf8d7	Bacteria	Proteobacteria	Gammaproteobacteria	Enterobacterales	Alteromonadaceae	Alishewanella	NA	104	2
7ae7d694ad60764af6c41a21ae405a23	Bacteria	Proteobacteria	Gammaproteobacteria	Pseudomonadales	Moraxellaceae	Enhydrobacter	NA	27	1
7b162dea75c737e62a3f9a2f7b5fe780	Bacteria	Proteobacteria	Alphaproteobacteria	Sphingomonadales	Sphingomonadaceae	Sphingomonas	NA	11	1
7b8d8987e6cc3cd21c5987a103a1acac	Bacteria	Proteobacteria	Gammaproteobacteria	Pseudomonadales	Saccharospirillaceae	Reinekea	aestuarii	157	1
7be5ff8593ec86084a53b3241898b682	Bacteria	Proteobacteria	Alphaproteobacteria	Caulobacterales	Caulobacteraceae	NA	NA	19	1
7c1f6c6414785f73545660a23000bd25	Bacteria	Proteobacteria	Gammaproteobacteria	Enterobacterales	Enterobacteriaceae	Enterobacter	cloacae	18	1
7c64feba90f1e18f78dbcf3cbefde889	Bacteria	Proteobacteria	Gammaproteobacteria	Steroidobacterales	Woeseiaceae	Woeseia	NA	147	1
7c6ad10d3629f468995eebd156cccbff	Bacteria	Bacteroidota	Bacteroidia	Flavobacteriales	Weeksellaceae	Chryseobacterium	hominis	34	2
7c6f695b5f641c1f554a1dfd9b3db9e5	Bacteria	Proteobacteria	Gammaproteobacteria	Enterobacterales	Alteromonadaceae	Alteromonas	NA	383	4
7c7e47d1de351bc7ae3f78242c812c59	Bacteria	Proteobacteria	Gammaproteobacteria	Pseudomonadales	Saccharospirillaceae	Oleibacter	marinus	44	1
7d9e9b92fdda8be2e8548b598aa62cca	Bacteria	Proteobacteria	Gammaproteobacteria	Pseudomonadales	Moraxellaceae	Acinetobacter	lwoffii	202	1
7db67a1e75f37a43daed2e595d6a6b1e	Bacteria	Proteobacteria	Gammaproteobacteria	Enterobacterales	Shewanellaceae	Psychrobium	NA	32	3
7dc3e65ec5422845cfde805afd7b80ad	Bacteria	Proteobacteria	Gammaproteobacteria	Enterobacterales	Alteromonadaceae	Aestuariibacter	aggregatus	27	1
7e0dc1792814e6a4ac2571db29612efc	Bacteria	Proteobacteria	Alphaproteobacteria	Sphingomonadales	Sphingomonadaceae	Sphingomonas	NA	348	1
7e46b7885355196d20d823acb0b377a5	Bacteria	Proteobacteria	Gammaproteobacteria	Pseudomonadales	Nitrincolaceae	NA	NA	200	3
7ef062050445d9410d0f0298938fd52b	Bacteria	Proteobacteria	Alphaproteobacteria	Rhodobacterales	Rhodobacteraceae	Pseudoruegeria	NA	6	1
7f173d366aac0f80e474193d4cfe6f10	Bacteria	Proteobacteria	Gammaproteobacteria	Pseudomonadales	Nitrincolaceae	Neptuniibacter	caesariensis	43	1
7f39f9f664d6d31e2d74f94e514062f9	Bacteria	Proteobacteria	Gammaproteobacteria	Pseudomonadales	NA	NA	NA	53	1
7f59fdd15ba69d64b90898be6975f0c3	Bacteria	Proteobacteria	Gammaproteobacteria	Enterobacterales	Vibrionaceae	Vibrio	crassostreae	11	1
7f664fc3ce46b0192f361f1beaf35812	Bacteria	Proteobacteria	Gammaproteobacteria	Enterobacterales	Colwelliaceae	Thalassotalea	ganghwensis	10	1
7f6f489ec8a77d24f51425df155eb137	Bacteria	Proteobacteria	Gammaproteobacteria	Burkholderiales	Burkholderiaceae	Ralstonia	NA	42	2
7f704ea9fbfc70c0e4254a80f4866250	Bacteria	Actinobacteriota	Actinobacteria	Frankiales	Nakamurellaceae	Nakamurella	NA	32	1
7fecb3cb58f783c02425d0ee4f7c8ee4	Bacteria	Proteobacteria	Gammaproteobacteria	Pseudomonadales	Moraxellaceae	Acinetobacter	lwoffii	88	1
80338ea342b6d48e22a2945cdea19a1d	Bacteria	Verrucomicrobiota	Verrucomicrobiae	Pedosphaerales	Pedosphaeraceae	SCGC AAA164-E04	NA	81	1
8045c5119929e6470f316e05883b7d92	Bacteria	Spirochaetota	Spirochaetia	Spirochaetales	Spirochaetaceae	NA	NA	12	1
80a99db18f406412c6a4c76735e83767	Bacteria	Proteobacteria	Alphaproteobacteria	Rhizobiales	Hyphomicrobiaceae	Filomicrobium	NA	10	1
8137066149fa06528b1751e248e6d66e	Bacteria	Proteobacteria	Alphaproteobacteria	Acetobacterales	Acetobacteraceae	Craurococcus-Caldovatus	NA	63	1
813b1d8441d64dc5c2432316cd3b0433	Bacteria	Proteobacteria	Gammaproteobacteria	Pseudomonadales	Saccharospirillaceae	Oleibacter	NA	45	1
8150f2f56e00864d6941cfee4c6e3547	Bacteria	Bacteroidota	Bacteroidia	Flavobacteriales	Cryomorphaceae	NA	NA	206	1
81887fe0a2b065edac2c21dc69b1d023	Bacteria	Firmicutes	Bacilli	Mycoplasmatales	Mycoplasmataceae	Mycoplasma	NA	13	1
81aac4c56d41431ad3714548285661e2	Bacteria	Proteobacteria	Gammaproteobacteria	Enterobacterales	Shewanellaceae	Ferrimonas	balearica	22	1
81db4a54c7c2298cacc9f1171465b30c	Bacteria	Proteobacteria	Gammaproteobacteria	Pseudomonadales	Spongiibacteraceae	Spongiibacter	NA	24	1
8295b69589da0ba963d4c15a34e47a8e	Bacteria	Proteobacteria	Gammaproteobacteria	Pseudomonadales	Moraxellaceae	Moraxella	catarrhalis	128	2
829825e80aaeb620a56d392f9d691012	Bacteria	Planctomycetota	Planctomycetes	Pirellulales	Pirellulaceae	Blastopirellula	NA	152	1
82c6891e288fea96b1baec693f485194	Bacteria	Proteobacteria	Gammaproteobacteria	Enterobacterales	Pseudoalteromonadaceae	Pseudoalteromonas	NA	73	1
82cd5ce3a6874045733c25b74f8a205b	Bacteria	Proteobacteria	Alphaproteobacteria	Sphingomonadales	Sphingomonadaceae	Sphingomonas	NA	121	1
82e45e9d47a7418151a7bb8b22ad5446	Bacteria	Proteobacteria	Gammaproteobacteria	Enterobacterales	Alteromonadaceae	Alteromonas	macleodii	149	1
82e6d8ff1ef7f9343909dbec0c6e0064	Bacteria	Proteobacteria	Gammaproteobacteria	Enterobacterales	Alteromonadaceae	Alteromonas	NA	329	4
836096babff054be43b47ef50bb9d3e8	Bacteria	Proteobacteria	Gammaproteobacteria	Enterobacterales	Alteromonadaceae	NA	NA	60	1
836590dad17090edf2c33c2f5752b2dc	Bacteria	Proteobacteria	Gammaproteobacteria	Enterobacterales	Pseudoalteromonadaceae	Algicola	NA	14	1
83a1dba97c0140df19515e766f2079b7	Bacteria	Proteobacteria	Alphaproteobacteria	Parvibaculales	PS1 clade	NA	NA	11	1
83bb1df818eb30ac148ab6d64c54976d	Bacteria	Proteobacteria	Gammaproteobacteria	Enterobacterales	Colwelliaceae	Thalassotalea	NA	128	1
83bfc39758f592decd6d138233e175fa	Bacteria	Proteobacteria	Gammaproteobacteria	Enterobacterales	Colwelliaceae	Thalassotalea	ganghwensis	297	4
83f69d28143c9b82c18ec1dc2b8bbc7a	Bacteria	Planctomycetota	Planctomycetes	Pirellulales	Pirellulaceae	Blastopirellula	NA	14	1
8440bd9298382645744dc39ea72063b0	Bacteria	Proteobacteria	Alphaproteobacteria	Rhodobacterales	Rhodobacteraceae	Donghicola	NA	11	4
8475232e6800a4e5d7f15e08dbfbe9d1	Bacteria	Proteobacteria	Gammaproteobacteria	Burkholderiales	Burkholderiaceae	Burk. Cab. Parab.	phenazinium	51	3
84bbb062e4f4836f16ada533fc619c4a	Bacteria	Bacteroidota	Bacteroidia	Flavobacteriales	Flavobacteriaceae	Mesoflavibacter	NA	80	1
84d8f769cbeefe78ae7cf9474d3ded41	Bacteria	Proteobacteria	Gammaproteobacteria	Pseudomonadales	Alcanivoracaceae1	Alcanivorax	venustensis	13	3
85041f46326c3854b65627c7eda1ff9b	Bacteria	Proteobacteria	Gammaproteobacteria	Enterobacterales	Vibrionaceae	Photobacterium	gaetbulicola	46	1
851306052c00cf138b3d0074dd0dc7d3	Bacteria	Verrucomicrobiota	Verrucomicrobiae	Opitutales	Puniceicoccaceae	Puniceicoccus	NA	42	1
853e422a15d08fc7d6b0c87342c1348e	Bacteria	Spirochaetota	Spirochaetia	Spirochaetales	Spirochaetaceae	Spirochaeta 2	halophila	453	1
8566137673d82efe43551869afac1f2b	Bacteria	Bdellovibrionota	Bdellovibrionia	Bdellovibrionales	Bdellovibrionaceae	OM27 clade	NA	57	1
858475547e83f48dde924e0572d14f7a	Bacteria	Bacteroidota	Bacteroidia	Flavobacteriales	Flavobacteriaceae	Mesoflavibacter	NA	157	6
8589d90a95bb4e89c15983053efad933	Bacteria	Proteobacteria	Gammaproteobacteria	Pseudomonadales	Nitrincolaceae	Marinobacterium	NA	283	2
85c2abe9edd7379c7be1cf3548ad598f	Bacteria	Proteobacteria	Gammaproteobacteria	Pseudomonadales	Nitrincolaceae	Neptuniibacter	NA	201	1
85c9f64b7ae2c3cf6be0f983e6d989f0	Bacteria	Proteobacteria	Gammaproteobacteria	Enterobacterales	Colwelliaceae	Litorilituus	sediminis	14	1
85d47f4f72c77ace5482111f15478d14	Bacteria	Actinobacteriota	Actinobacteria	Propionibacteriales	Propionibacteriaceae	Cutibacterium	acnes	1879	37
85db8834ece2e8e73935202b0b6d52b3	Bacteria	Proteobacteria	Gammaproteobacteria	Burkholderiales	Comamonadaceae	Variovorax	NA	21	1
85e965bab4e0399b204b3283e642d526	Bacteria	Proteobacteria	Gammaproteobacteria	Burkholderiales	Burkholderiaceae	Ralstonia	pickettii	118	1
86119545a3553c0af913d2fb3e7d8312	Bacteria	Bacteroidota	Bacteroidia	Flavobacteriales	NA	NA	NA	13	1
86314a9ed9197fdaddd2e3ac100d4ea0	Bacteria	Proteobacteria	Gammaproteobacteria	Pseudomonadales	Nitrincolaceae	Amphritea	NA	11	2
8644d5b9fd55007134c59e54a7a9cecc	Bacteria	Proteobacteria	Gammaproteobacteria	Pseudomonadales	Saccharospirillaceae	Thalassolituus	NA	19	1
866599f12b002f5081b72198b89b7904	Bacteria	Proteobacteria	Gammaproteobacteria	Pseudomonadales	Marinobacteraceae	Marinobacter	salsuginis	13	1
8672b26cb1ec59c7a13507155bbabff9	Bacteria	Proteobacteria	Alphaproteobacteria	Rhodobacterales	Rhodobacteraceae	NA	NA	11	1
86ad12c2fa1158c03432981219d7b4d2	Bacteria	Proteobacteria	Gammaproteobacteria	Enterobacterales	Pseudoalteromonadaceae	Pseudoalteromonas	NA	11	1
86d4c05cd95bc4132150de244c8845d4	Bacteria	Proteobacteria	Alphaproteobacteria	Rhodobacterales	Rhodobacteraceae	NA	NA	37	1
86e342d43619c6e5474a720cb40aaa6d	Bacteria	Proteobacteria	Gammaproteobacteria	Pseudomonadales	Nitrincolaceae	Marinobacterium	stanieri	73	1
86f73b4c9748ce0504525000a1aa218c	Bacteria	Proteobacteria	Gammaproteobacteria	Enterobacterales	Vibrionaceae	Vibrio	NA	110	1
874add6ebb89cd891ab3966a69435f90	Bacteria	Proteobacteria	Gammaproteobacteria	Pseudomonadales	Halomonadaceae	Halomonas	NA	12	1
877ab476b5b9f6b8b4becb5bf8367150	Bacteria	Planctomycetota	Planctomycetes	Gemmatales	Gemmataceae	NA	NA	139	1
87c1cb57f863aa211b52a773b54df065	Bacteria	Proteobacteria	Gammaproteobacteria	NA	NA	NA	NA	38	1
87d239cdf69449688b40ef9025c5e56d	Bacteria	Proteobacteria	Gammaproteobacteria	Pseudomonadales	Endozoicomonadaceae	Endozoicomonas	atrinae	37	1
87ffcf82f107dafb739d09e22731a62c	Bacteria	Firmicutes	Bacilli	Bacillales	Bacillaceae	Bacillus	NA	47	1
880f50522ce0376b63ae6bc196f8ed08	Bacteria	Proteobacteria	Gammaproteobacteria	NA	NA	NA	NA	21	1
88464b54043b0dbef9d7cc63cf56e41f	Bacteria	Proteobacteria	Alphaproteobacteria	Rhodospirillales	Terasakiellaceae	Terasakiella	NA	3	1
886c7c3d853e3f7444bd5d166c2a66b8	Bacteria	Proteobacteria	Alphaproteobacteria	Micavibrionales	Micavibrionaceae	NA	NA	155	1
8877ee9e504e9f7c51d0f2b8cb79fd05	Bacteria	Bacteroidota	Bacteroidia	Flavobacteriales	Weeksellaceae	Empedobacter	NA	80	1
887b494235bc2ad5907bd787253b28c1	Bacteria	Bacteroidota	Bacteroidia	Flavobacteriales	Flavobacteriaceae	Ulvibacter	NA	176	1
8897f6ec4f81abf0428a791c29fed68e	Bacteria	Proteobacteria	Gammaproteobacteria	Pseudomonadales	Moraxellaceae	Acinetobacter	haemolyticus	206	1
88ca33362a27430f2af78c585a9a4446	Bacteria	Proteobacteria	Gammaproteobacteria	Pseudomonadales	Nitrincolaceae	Neptuniibacter	NA	88	1
88d40e59a6ea1a62b36acb95b036b4f7	Bacteria	Bacteroidota	Bacteroidia	Flavobacteriales	Flavobacteriaceae	Winogradskyella	NA	21	1
8937268c36b41e18ac362a5477357090	Bacteria	Proteobacteria	Gammaproteobacteria	Pseudomonadales	Nitrincolaceae	Neptuniibacter	NA	300	3
897d7cd4db82127e012342352be019c7	Bacteria	Proteobacteria	Gammaproteobacteria	Enterobacterales	Alteromonadaceae	Aestuariibacter	aggregatus	25	1
899d07cd595e8e39a62b04ed7ce46882	Bacteria	Proteobacteria	Alphaproteobacteria	Rhodobacterales	Rhodobacteraceae	NA	NA	34	1
8a0eb54aa1966b03526739b6998ee145	Bacteria	Proteobacteria	Gammaproteobacteria	Enterobacterales	Vibrionaceae	Photobacterium	NA	20	1
8a17c3221e3b8583fbb3d599fb23a361	Bacteria	Proteobacteria	Gammaproteobacteria	Pseudomonadales	Nitrincolaceae	Marinobacterium	NA	514	1
8a3b73ab5b09efedb2ae7ee8a52a80bf	Bacteria	Actinobacteriota	Actinobacteria	Micrococcales	Micrococcaceae	Kocuria	rhizophila	33	2
8a844255985a0bc596e47032bb48d73a	Bacteria	Proteobacteria	Gammaproteobacteria	Enterobacterales	Vibrionaceae	Vibrio	NA	249	2
8a99a47d7b32af59fb8113ce8bbec9f5	Bacteria	Bacteroidota	Bacteroidia	Flavobacteriales	Flavobacteriaceae	Actibacter	NA	286	1
8aa56352d9e0e0e705866573384223e0	Bacteria	Proteobacteria	Gammaproteobacteria	Pseudomonadales	Halieaceae	OM60(NOR5) clade	NA	92	1
8ac24e3005256bccc9053b9c627c2bc8	Bacteria	Proteobacteria	Gammaproteobacteria	Pseudomonadales	Marinomonadaceae	Marinomonas	communis	87	1
8c3778199afcf1d08f2d9e6b69a4b19b	Bacteria	Planctomycetota	BD7-11	NA	NA	NA	NA	23	1
8cb74a728cb9262c1d23f85be1941cda	Bacteria	Bacteroidota	Bacteroidia	Cytophagales	Amoebophilaceae	NA	NA	30	1
8cdf192b647639cc4fd323810a847f64	Bacteria	Firmicutes	Clostridia	Peptostreptococcales-Tissierellales	JTB215	NA	NA	37	1
8d05362c240704ce11ef68bea4b75e2c	Bacteria	Firmicutes	Bacilli	Lactobacillales	Streptococcaceae	Lactococcus	lactis	282	5
8d08084f60f3e386a485970f53203d98	Bacteria	Proteobacteria	Alphaproteobacteria	Paracaedibacterales	Paracaedibacteraceae	NA	NA	14	1
8d0f75a4bb1d72183cefdcd9a0a3f919	Bacteria	Proteobacteria	Gammaproteobacteria	Enterobacterales	Vibrionaceae	Vibrio	NA	12	1
8d376e48383a2a0b6ca4134b5a94f52a	Bacteria	Proteobacteria	Gammaproteobacteria	Pseudomonadales	Pseudomonadaceae	Pseudomonas	psychrotolerans	74	1
8d39d1a63091ad0de220fdc4a3e14cbd	Bacteria	Proteobacteria	Gammaproteobacteria	Pseudomonadales	Marinomonadaceae	Marinomonas	communis	77	1
8d5bf9580530caa8e0c2ce405280164f	Bacteria	Bacteroidota	Bacteroidia	Bacteroidales	NA	NA	NA	166	1
8d6ec39255479105f471524bbf355076	Bacteria	Proteobacteria	Alphaproteobacteria	Caulobacterales	Caulobacteraceae	Brevundimonas	vesicularis	566	5
8d8349d92632e7f889bc67740ff3286f	Bacteria	Bacteroidota	Bacteroidia	Cytophagales	Hymenobacteraceae	Hymenobacter	roseosalivarius	65	1
8dc83614a232cb6234231968c2c3680f	Archaea	Crenarchaeota	Nitrososphaeria	Nitrosopumilales	Nitrosopumilaceae	Ca. Nitrosopumilus	NA	147	1
8dea8afaff6069450bea65335d6a54c8	Bacteria	Fusobacteriota	Fusobacteriia	Fusobacteriales	Leptotrichiaceae	Hypnocyclicus	NA	38	1
8e0cbb21e52906865804b1ab0651f851	Bacteria	Proteobacteria	Gammaproteobacteria	Enterobacterales	Pseudoalteromonadaceae	Pseudoalteromonas	spongiae	10	1
8e3b49a7cf210215bdff5a87ade0beb7	Bacteria	Proteobacteria	Alphaproteobacteria	Rhizobiales	Stappiaceae	NA	NA	23	1
8e3ebf68571e31cf21dae4ce5d1c43c9	Bacteria	Myxococcota	Polyangia	Polyangiales	Eel-36e1D6	NA	NA	13	1
8e60bc370c1848e11f0403810d926d8a	Bacteria	Proteobacteria	Gammaproteobacteria	Burkholderiales	Rhodocyclaceae	Azonexus	NA	12	1
8e9ff0888f106f29d084446c391a1d1e	Bacteria	Firmicutes	Bacilli	Lactobacillales	Carnobacteriaceae	Granulicatella	NA	69	3
8eaaacd582cf6714bedd1c00e23cf9a6	Bacteria	Proteobacteria	Gammaproteobacteria	Burkholderiales	Comamonadaceae	Delftia	NA	32	1
8eb0b69580e9ead9826a7d0511db125f	Bacteria	Bacteroidota	Bacteroidia	Bacteroidales	Prolixibacteraceae	Draconibacterium	NA	19	1
8ec29c5b201e5fb349f014711302a8d4	Bacteria	Proteobacteria	Gammaproteobacteria	Pseudomonadales	Halieaceae	NA	NA	97	1
8ef93fd12532fa59f97b97abaa0e2024	Bacteria	Proteobacteria	Gammaproteobacteria	Burkholderiales	Comamonadaceae	Alicycliphilus	NA	23	1
8f0ea05195822c026cac5e7da84d78f9	Bacteria	Bacteroidota	Bacteroidia	Flavobacteriales	Flavobacteriaceae	NA	NA	25	1
8f2adf7e4c41431d0be961d2358a6da3	Bacteria	Proteobacteria	Alphaproteobacteria	Azospirillales	Azospirillaceae	Nitrospirillum	NA	29	1
8f510132ac6e68b68b5686a6fb5e9e43	Bacteria	Proteobacteria	Gammaproteobacteria	Pseudomonadales	Pseudomonadaceae	Pseudomonas	mosselii	26	1
8f53e3f84524869e056a97f617aeca65	Bacteria	Proteobacteria	Alphaproteobacteria	Rhodobacterales	Rhodobacteraceae	Nautella	NA	14	1
8f8af1b233cb6e7440bd17e6fc785729	Bacteria	Firmicutes	Bacilli	Lactobacillales	Streptococcaceae	Streptococcus	salivarius	1351	11
8f8d697c9239268b235bd436ccdaa745	Bacteria	Proteobacteria	Alphaproteobacteria	Rhodobacterales	Rhodobacteraceae	Leisingera	NA	13	2
8f8f394dd697fc9630fcc9fd5b019034	Bacteria	Proteobacteria	Alphaproteobacteria	Rhodobacterales	Rhodobacteraceae	NA	NA	78	1
8fec7b80f38019be19075a6d82713c84	Bacteria	Bacteroidota	Ignavibacteria	Ignavibacteriales	Melioribacteraceae	IheB3-7	NA	16	1
900e7a06cdbbeeade2a20c9a2c3984fd	Bacteria	Proteobacteria	Gammaproteobacteria	Enterobacterales	Yersiniaceae	Yersinia	pestis	76	4
9032b4e3a055da37ded3293ef0558cc7	Bacteria	Proteobacteria	Gammaproteobacteria	Enterobacterales	Pseudoalteromonadaceae	Pseudoalteromonas	NA	9	1
9057f0701bffc99bbfb8543dfddb3680	Bacteria	Campylobacterota	Campylobacteria	Campylobacterales	Arcobacteraceae	Malaciobacter	NA	29	1
905e867e34b57adff5cd44e7c52db0e3	Bacteria	Proteobacteria	Gammaproteobacteria	Burkholderiales	Burkholderiaceae	Burk. Cab. Parab.	NA	375	1
90fde85f75537d7ea5e5da6084f93b8e	Bacteria	Proteobacteria	Alphaproteobacteria	Rhizobiales	Beijerinckiaceae	NA	NA	62	1
914767a826a7d3924c2ce194448ecad2	Bacteria	Actinobacteriota	Actinobacteria	Corynebacteriales	Corynebacteriaceae	Corynebacterium	tuberculostearicum	171	6
9183bc01bc4d2171237aa15aa798dfef	Bacteria	Firmicutes	Bacilli	Staphylococcales	Staphylococcaceae	Staphylococcus	NA	47	1
91a88f619cf6b0b12d0a82dec55dbdeb	Bacteria	Proteobacteria	Alphaproteobacteria	Caulobacterales	Caulobacteraceae	Brevundimonas	diminuta	145	2
91f87be743c6e041abf530cbd912cb0d	Bacteria	Proteobacteria	Gammaproteobacteria	UBA4486	NA	NA	NA	149	8
92261fb55c4bbe3e931befab42e97c51	Bacteria	Proteobacteria	Gammaproteobacteria	Enterobacterales	Alteromonadaceae	Alteromonas	macleodii	118	1
9236b31c9933b44e3d6b08ad78009f90	Bacteria	Proteobacteria	Gammaproteobacteria	Enterobacterales	Vibrionaceae	Photobacterium	NA	12	1
925c3012a5715307524078435e7fdc8d	Bacteria	Actinobacteriota	Actinobacteria	Micrococcales	Microbacteriaceae	Microbacterium	testaceum	58	2
926da28d241d4e6d5e6971b0dfe0831f	Bacteria	Proteobacteria	Gammaproteobacteria	Pseudomonadales	Saccharospirillaceae	Oceaniserpentilla	haliotis	15	1
92751b93939b8dc23cc42fc76776c2f3	Bacteria	Firmicutes	Clostridia	Peptostreptococcales-Tissierellales	NA	NA	NA	448	1
927b6410e8506d15e1939d3482500206	Bacteria	Bacteroidota	Bacteroidia	Chitinophagales	Chitinophagaceae	Terrimonas	NA	437	1
9289f4deb93f036def0ed5ec604757b4	Bacteria	Bacteroidota	Bacteroidia	Chitinophagales	Saprospiraceae	Saprospira	grandis	17	1
92b94ac8e0ffb5b53a61f2cc2154fcb0	Bacteria	Proteobacteria	Gammaproteobacteria	Enterobacterales	Pseudoalteromonadaceae	Algicola	NA	10	1
9328442c324a3c41fc19fdc79c1498b7	Bacteria	Proteobacteria	Gammaproteobacteria	Pseudomonadales	Marinomonadaceae	Marinomonas	communis	33	1
93331bb876e7959f1b5678e15173c4aa	Bacteria	Proteobacteria	Gammaproteobacteria	Legionellales	Legionellaceae	Legionella	NA	11	2
93593fa4c3157d3d69fbaf888bcdc716	Bacteria	Bacteroidota	Bacteroidia	Flavobacteriales	Flavobacteriaceae	Flavobacterium	suncheonense	40	1
936deab7ba04495c0a551780bb258233	Bacteria	Proteobacteria	Gammaproteobacteria	Enterobacterales	Alteromonadaceae	Alteromonas	NA	22	1
9373ee90458fecd04394c644ece7f03a	Bacteria	Actinobacteriota	Actinobacteria	Micrococcales	Dermabacteraceae	Brachybacterium	NA	74	1
938f6eb39a39967ef29159bb4d759d13	Bacteria	Proteobacteria	Gammaproteobacteria	Xanthomonadales	Xanthomonadaceae	Pseudoxanthomonas	mexicana	14	1
93a69fcefbb49807081f9c16d5eaede1	Bacteria	Proteobacteria	Alphaproteobacteria	Rhizobiales	Beijerinckiaceae	Methylobacterium-Methylorubrum	adhaesivum	29	1
93b39f7b6bedb01315c49dcf05d1e31b	Bacteria	Proteobacteria	Alphaproteobacteria	Rhodobacterales	Rhodobacteraceae	NA	NA	64	1
93cabe582bd50232d31a0709e22649b3	Bacteria	Proteobacteria	Gammaproteobacteria	Pseudomonadales	Cellvibrionaceae	Aestuariicella	NA	20	1
93d407be99eacf42769cb4df77427099	Bacteria	Firmicutes	Clostridia	Oscillospirales	Ruminococcaceae	Subdoligranulum	NA	126	1
93f76f7cdbc6ecf640a89ff15408713e	Bacteria	Desulfobacterota	NA	NA	NA	NA	NA	98	1
947b35295508c026c9798b02276e4234	Bacteria	Proteobacteria	Gammaproteobacteria	Enterobacterales	Alteromonadaceae	NA	NA	18	1
94d2f2aa8e03868ad62a5e8426d073b0	Bacteria	Proteobacteria	Alphaproteobacteria	Sphingomonadales	Sphingomonadaceae	Novosphingobium	NA	85	1
94d5cbbf00b80eb9164c7888c07f9ef9	Bacteria	Proteobacteria	Gammaproteobacteria	Pseudomonadales	Oceanospirillaceae	Oceanospirillum	linum	12	1
953b6d8176f7591e25eedfb8e4b2e15d	Bacteria	Proteobacteria	Alphaproteobacteria	Rhodobacterales	Rhodobacteraceae	NA	NA	81	4
954d5e58fc48ca51f4402350f8ad5851	Bacteria	Proteobacteria	Gammaproteobacteria	Enterobacterales	Vibrionaceae	Vibrio	NA	75	1
95a49e1fceb5d438a094942a21bbd4b4	Bacteria	Proteobacteria	Gammaproteobacteria	Pseudomonadales	Cellvibrionaceae	Umboniibacter	NA	2070	3
95c622a641d096516590d1aca8b34854	Bacteria	Proteobacteria	Gammaproteobacteria	Burkholderiales	Comamonadaceae	Delftia	tsuruhatensis	134	1
95f65bdf445c2e51ba47f1810b7cdd3f	Bacteria	Actinobacteriota	Actinobacteria	Corynebacteriales	Corynebacteriaceae	Corynebacterium	xerosis	27	2
96213c6987ffb982ee7cedd0f117cf0c	Bacteria	Proteobacteria	Gammaproteobacteria	Enterobacterales	Alteromonadaceae	Aestuariibacter	NA	11	2
963ec3623c0e2a01e5d6873a597b938f	Bacteria	Desulfobacterota	Desulfobacteria	Desulfobacterales	Desulfosarcinaceae	NA	NA	40	1
9652c5b22a261722831b959c0f64fdb4	Bacteria	Actinobacteriota	Actinobacteria	Micrococcales	Microbacteriaceae	Microbacterium	NA	191	1
9667cacebacb4d50095f853021f47ed7	Bacteria	Bdellovibrionota	Oligoflexia	0319-6G20	NA	NA	NA	44	4
96d184df33de8b4d4c5907671a608422	Bacteria	Firmicutes	Bacilli	Izemoplasmatales	Izemoplasmataceae	Izimaplasma	NA	130	1
97253ce8d3c415ccff3d979dc328e05e	Bacteria	Proteobacteria	Gammaproteobacteria	Pseudomonadales	Nitrincolaceae	Pontibacterium	NA	97	1
97ac733d52b6bd9480ba86437582de2b	Bacteria	Bacteroidota	Bacteroidia	Flavobacteriales	Flavobacteriaceae	NA	NA	2168	5
9817f959f74c9feba3590be4cd0c681c	Bacteria	Actinobacteriota	Actinobacteria	Propionibacteriales	Nocardioidaceae	Nocardioides	NA	1527	1
985996fed35ea841c98dd194704c5611	Bacteria	Firmicutes	Bacilli	Lactobacillales	Lactobacillaceae	Lactobacillus	delbrueckii	140	1
986d95c8eb3be77b4707e8d1ab59b69f	Bacteria	Proteobacteria	Gammaproteobacteria	Pseudomonadales	Nitrincolaceae	Marinobacterium	NA	33	1
98792cb425281f3d3687419db0c0deb7	Bacteria	Patescibacteria	Gracilibacteria	JGI 0000069-P22	NA	NA	NA	41	1
9896486f6b88adb40bd67ed35321a424	Bacteria	Proteobacteria	Gammaproteobacteria	Pseudomonadales	NA	NA	NA	28	1
98974c960b6ebb48d99c179eeea44597	Bacteria	Proteobacteria	Gammaproteobacteria	Pseudomonadales	Pseudomonadaceae	Pseudomonas	aeruginosa	109	1
98ec85d0c8bf23fa1e907a55ef1aaf2b	Bacteria	Proteobacteria	Gammaproteobacteria	HOC36	NA	NA	NA	16	1
98f7be7e4e2a9907d839c2d26f02f4ad	Archaea	Crenarchaeota	Nitrososphaeria	Nitrosopumilales	Nitrosopumilaceae	Ca. Nitrosopumilus	NA	2217	7
98fbc87f974ade55ac68a47bc1509303	Bacteria	Proteobacteria	Gammaproteobacteria	Pseudomonadales	Saccharospirillaceae	NA	NA	19	1
9929e58eca58b46235ca9d92134a53ad	Bacteria	Bacteroidota	Bacteroidia	Bacteroidales	Prolixibacteraceae	Roseimarinus	NA	48	1
995de38f05d69ea0687397f97c6e8c2f	Bacteria	Proteobacteria	Gammaproteobacteria	Pseudomonadales	Marinomonadaceae	Marinomonas	NA	51	6
996fe19a5fb7ec1125ca369649bb8612	Bacteria	Bacteroidota	Bacteroidia	Sphingobacteriales	Sphingobacteriaceae	Pedobacter	cryoconitis	403	1
9982768cb64cb8cf97f37b3837c2e6b9	Bacteria	Proteobacteria	Alphaproteobacteria	Rhodobacterales	Rhodobacteraceae	NA	NA	26	1
9a03c5585de1a83cabfbb5fbe6af405d	Bacteria	Bacteroidota	Bacteroidia	Chitinophagales	Saprospiraceae	NA	NA	41	1
9a4b93e8b9b817ee76ff8c82bcf09f38	Bacteria	Bacteroidota	Bacteroidia	Bacteroidales	Marinifilaceae	Marinifilum	NA	154	1
9aa7ebb2c88c178063683da873236690	Bacteria	Proteobacteria	Alphaproteobacteria	Sphingomonadales	Sphingomonadaceae	Sphingomonas	NA	37	1
9afc2fed7950c66dfb7ab551e78d495a	Bacteria	Proteobacteria	Gammaproteobacteria	Enterobacterales	Alteromonadaceae	Alteromonas	NA	12	1
9b39d00ecdeaafb625e68915b0d7fb73	Bacteria	Bacteroidota	Bacteroidia	Sphingobacteriales	Sphingobacteriaceae	Mucilaginibacter	NA	9	1
9b485995c45e4e44e609422900ae4551	Bacteria	Proteobacteria	Gammaproteobacteria	Enterobacterales	Vibrionaceae	Vibrio	anguillarum	147	5
9b5a652ed30d79ea5617b952642c9f7e	Bacteria	Proteobacteria	Gammaproteobacteria	Pseudomonadales	Spongiibacteraceae	NA	NA	83	1
9b7d78b36951d83634c3bc87abc3fe63	Bacteria	Proteobacteria	Gammaproteobacteria	Pseudomonadales	Pseudomonadaceae	Pseudomonas	alcaliphila	73	2
9bb6237ca71ce8766bbda576766210ff	Bacteria	Proteobacteria	Gammaproteobacteria	Enterobacterales	Pseudoalteromonadaceae	Algicola	NA	12	1
9bf3cbd06f5b6aec670d193aa0fd2254	Bacteria	Proteobacteria	Gammaproteobacteria	Pseudomonadales	Pseudomonadaceae	Pseudomonas	NA	2850	21
9c88749437e425041c80f86b80afeabf	Bacteria	Proteobacteria	Gammaproteobacteria	Enterobacterales	Colwelliaceae	Litorilituus	sediminis	10	1
9c9166e6abd6223c0b986418256231c1	Bacteria	Proteobacteria	Gammaproteobacteria	Pseudomonadales	Nitrincolaceae	Neptuniibacter	NA	60	1
9caa1a3ac4ab461619e880bf8c32658c	Bacteria	Proteobacteria	Gammaproteobacteria	Enterobacterales	Vibrionaceae	Vibrio	NA	377	1
9caced97fc56e0ae0463db4c056e0ea8	Bacteria	Proteobacteria	Alphaproteobacteria	Rhodobacterales	Rhodobacteraceae	NA	NA	41	1
9cb2bcbe7001510d0fceb284215dc0b2	Bacteria	Actinobacteriota	Actinobacteria	Frankiales	Nakamurellaceae	Nakamurella	panacisegetis	189	1
9d5483bb226816cd5991d4e7bcd5a1e8	Bacteria	Firmicutes	Clostridia	Peptostreptococcales-Tissierellales	JTB215	NA	NA	19	1
9d60a7b6dbc31275eabd1689872ce459	Bacteria	Proteobacteria	Gammaproteobacteria	Enterobacterales	Vibrionaceae	Vibrio	NA	109	1
9daa6e273c626f609f53b78af413b2db	Bacteria	Proteobacteria	Gammaproteobacteria	Burkholderiales	Rhodocyclaceae	Dechlorosoma	NA	163	3
9dafbcc041d359c4934ebb34a250f4d4	Bacteria	Proteobacteria	Gammaproteobacteria	Enterobacterales	Vibrionaceae	Vibrio	NA	41	1
9db7f549ea4294604abd139af317cdbc	Bacteria	Proteobacteria	Gammaproteobacteria	Enterobacterales	Pseudoalteromonadaceae	Pseudoalteromonas	piratica	60	1
9ddbb949ab831269e14f1526233ed1a8	Bacteria	Armatimonadota	Fimbriimonadia	Fimbriimonadales	Fimbriimonadaceae	NA	NA	214	1
9de97f462c6fe71eba4a2fcc9b7ecfe1	Bacteria	Proteobacteria	Gammaproteobacteria	Enterobacterales	Alteromonadaceae	Alteromonas	gracilis	55	1
9df0461c09e32ca3da4d0aaceca7afd5	Bacteria	Proteobacteria	Gammaproteobacteria	Burkholderiales	Neisseriaceae	Neisseria	cinerea	51	1
9e03e086d9360d1bc16d74ad9c0c07b4	Bacteria	Proteobacteria	Gammaproteobacteria	Burkholderiales	Comamonadaceae	NA	NA	324	2
9e2dc9f4863c563d0c4a1ba6dd630569	Bacteria	Proteobacteria	Gammaproteobacteria	NA	NA	NA	NA	33	1
9e2f0c422309fd302b0077b31d582597	Bacteria	Proteobacteria	Gammaproteobacteria	Enterobacterales	Enterobacteriaceae	Klebsiella	NA	12	1
9e662378df56401bff2d7b4e3522ba4d	Bacteria	Bacteroidota	Bacteroidia	Flavobacteriales	Cryomorphaceae	NA	NA	41	1
9eb1002bb2825dbdc0bca9b7fb2dd182	Bacteria	Bacteroidota	Bacteroidia	Chitinophagales	Saprospiraceae	Lewinella	nigricans	33	1
9f03e6c5d1a53dc6ce32ff9ecd10e5ff	Bacteria	Bacteroidota	Bacteroidia	Flavobacteriales	Flavobacteriaceae	NA	NA	6	1
9f05d0aa6e5979b7afbad0b57c2f5856	Bacteria	Actinobacteriota	Actinobacteria	Pseudonocardiales	Pseudonocardiaceae	Actinomycetospora	NA	8	2
9f2d82e136e153deb936990c9d91df95	Bacteria	Proteobacteria	Gammaproteobacteria	Burkholderiales	Comamonadaceae	NA	NA	256	6
9f67ff7f1e9d0a9ec4cda51d18894774	Bacteria	Proteobacteria	Alphaproteobacteria	Rhodobacterales	Rhodobacteraceae	Shimia	NA	53	3
9f838d9ab84df2679f34f57aab12fc8a	Bacteria	Proteobacteria	Gammaproteobacteria	Enterobacterales	Alteromonadaceae	Alteromonas	simiduii	50	1
a0565b25c549898c2b3c18bb547a6c94	Bacteria	Firmicutes	Clostridia	Peptostreptococcales-Tissierellales	JTB215	NA	NA	730	5
a057f977772a527ea2c84454a1017c98	Bacteria	Proteobacteria	Gammaproteobacteria	Enterobacterales	Pasteurellaceae	Haemophilus	parainfluenzae	6	1
a07293166e74d96f4ea61beac3266037	Bacteria	Proteobacteria	Alphaproteobacteria	Rickettsiales	Rickettsiaceae	NA	NA	483	1
a122ec530977a8cc16ee9da3cac75f62	Bacteria	Proteobacteria	Alphaproteobacteria	NA	NA	NA	NA	126	1
a1441ad71f1a0102bb234f5f83242bc4	Bacteria	Proteobacteria	Gammaproteobacteria	Pseudomonadales	Oceanospirillaceae	Oceanospirillum	NA	136	1
a18144fb3c4816605dcf67151defd5bf	Bacteria	Proteobacteria	Alphaproteobacteria	Sphingomonadales	Sphingomonadaceae	Sphingomonas	guangdongensis	7	1
a19040663686f2fb6a1a9d7aa5bae9f3	Bacteria	Bacteroidota	Bacteroidia	Flavobacteriales	Flavobacteriaceae	Flavobacterium	johnsoniae	45	1
a2004f81d97e2244a67f8b05d9501fe7	Bacteria	Proteobacteria	Gammaproteobacteria	Enterobacterales	Alteromonadaceae	Aestuariibacter	aggregatus	88	1
a201c23908265f2cfb08067b33949744	Bacteria	Actinobacteriota	Thermoleophilia	Solirubrobacterales	Solirubrobacteraceae	Solirubrobacter	NA	132	1
a2203c95b97c1718bbb771e8ff81e283	Bacteria	Firmicutes	Negativicutes	Veillonellales-Selenomonadales	Veillonellaceae	Megasphaera	micronuciformis	19	1
a243f45bfb2e44a65832bd579b5d979c	Bacteria	Actinobacteriota	Actinobacteria	Propionibacteriales	Nocardioidaceae	Nocardioides	NA	117	1
a245525ebfed4e5e5849a12388413762	Bacteria	Bacteroidota	Bacteroidia	Flavobacteriales	Flavobacteriaceae	Winogradskyella	NA	99	1
a2adfc93fa0e8aa0a44d5334f05e2f4e	Bacteria	Proteobacteria	Gammaproteobacteria	Pseudomonadales	Nitrincolaceae	Neptunomonas	NA	373	1
a2c5e64ffbbb286bd829731bdb2ac81d	Bacteria	Actinobacteriota	Actinobacteria	Propionibacteriales	Nocardioidaceae	Nocardioides	NA	50	1
a2e7245ff7f1851b50c8bca7526c3c53	Bacteria	Proteobacteria	Gammaproteobacteria	Enterobacterales	Alteromonadaceae	Alteromonas	NA	78	1
a2fa58f5ece0e2e0cc02c0af6a60d450	Bacteria	Proteobacteria	Alphaproteobacteria	Rhodobacterales	Rhodobacteraceae	Citreicella	NA	57	1
a30e15c4748e12b64e74f32c303fe75d	Bacteria	Proteobacteria	Gammaproteobacteria	Enterobacterales	Colwelliaceae	Thalassotalea	ganghwensis	39	1
a361c3ebfcd8a8ed5406cb89c50c1ed9	Bacteria	Spirochaetota	Spirochaetia	Spirochaetales	Spirochaetaceae	Spirochaeta 2	halophila	34	1
a39455a36c064465c0ebd8ec23a8126e	Bacteria	Proteobacteria	Gammaproteobacteria	Pseudomonadales	Saccharospirillaceae	Bermanella	NA	59	1
a4297792df8114c03133cb83a9b06a94	Bacteria	Proteobacteria	Alphaproteobacteria	Rhodobacterales	Rhodobacteraceae	Donghicola	NA	29	1
a45c5562cac85301181d4d298008fddc	Bacteria	Bacteroidota	Bacteroidia	Chitinophagales	Saprospiraceae	NA	NA	16	1
a465f2a7337aaca4a16e66e64d33cbcb	Bacteria	Firmicutes	Bacilli	Lactobacillales	Streptococcaceae	Streptococcus	sanguinis	23	3
a4de977f88d62db274145c6d9c13d8fa	Bacteria	Proteobacteria	Alphaproteobacteria	Rhodobacterales	Rhodobacteraceae	Cognatishimia	NA	110	1
a5f09374a20c697df64bbae8e4bc3d6c	Bacteria	Proteobacteria	Gammaproteobacteria	Enterobacterales	Vibrionaceae	Vibrio	NA	110	1
a600ed40952ad4ee9337b1487c871f7a	Bacteria	Proteobacteria	Alphaproteobacteria	Rhodobacterales	Rhodobacteraceae	NA	NA	17	1
a60274bc64b7a1f2c5f192be54545574	Bacteria	Proteobacteria	Gammaproteobacteria	Salinisphaerales	Salinisphaeraceae	Salinisphaera	NA	29	1
a6136cdaa4a067df60ca25fc5e715fde	Bacteria	Proteobacteria	Alphaproteobacteria	Rickettsiales	Rickettsiaceae	NA	NA	10	1
a63bf7c8d47a6e13a0121f39c0c9e50b	Bacteria	Proteobacteria	Gammaproteobacteria	Burkholderiales	Comamonadaceae	Aquabacterium	NA	281	1
a64c1f754728e8c01e5a15c84b079b99	Bacteria	Proteobacteria	Gammaproteobacteria	Enterobacterales	Pseudoalteromonadaceae	Pseudoalteromonas	NA	11	1
a6a03400b0f27a8987ffc49070436a05	Bacteria	Proteobacteria	Gammaproteobacteria	Pseudomonadales	Halomonadaceae	Halomonas	NA	30	1
a6ab01a711879de33ad3aedb214fd31e	Bacteria	Proteobacteria	Gammaproteobacteria	Pseudomonadales	Nitrincolaceae	Amphritea	NA	68	1
a6f7f8689e4eaaa68b3543487367c754	Bacteria	Proteobacteria	Alphaproteobacteria	Rhizobiales	Xanthobacteraceae	Rhodopseudomonas	palustris	3	1
a6fccf055da1ecb759bee5af68a9e6af	Bacteria	Proteobacteria	Alphaproteobacteria	Rhodobacterales	Rhodobacteraceae	Thalassobius	NA	14	2
a74f1305b008730c4b89b154efd6ec62	Bacteria	Proteobacteria	Alphaproteobacteria	Sphingomonadales	Sphingomonadaceae	Sphingomonas	NA	11	1
a75809b5a58a5a745f66dcd65d2c9b77	Bacteria	Bacteroidota	Bacteroidia	Flavobacteriales	Flavobacteriaceae	Nonlabens	sediminis	175	1
a766e0e984c3559de23cc6b76c4ee4b6	Bacteria	Proteobacteria	Alphaproteobacteria	Rhizobiales	Xanthobacteraceae	Tardiphaga	NA	118	1
a7b550432b725728fb8c0ba85b58913c	Bacteria	Proteobacteria	Alphaproteobacteria	Rhodobacterales	Rhodobacteraceae	Paracoccus	solventivorans	53	1
a7b859f0c3e25480825557ef8ab1336b	Bacteria	Proteobacteria	Alphaproteobacteria	Rhodobacterales	Rhodobacteraceae	Ascidiaceihabitans	NA	16	2
a7bfa42dfde70b2966f0ed4fd46cb8b6	Bacteria	Proteobacteria	Alphaproteobacteria	Rhodobacterales	Rhodobacteraceae	Pseudooceanicola	NA	383	5
a7da27725834a47414ddb2df315e392c	Bacteria	Proteobacteria	Alphaproteobacteria	Rhodobacterales	Rhodobacteraceae	NA	NA	58	1
a7ef39641503a0c20282cebacf4ffefe	Bacteria	Proteobacteria	Gammaproteobacteria	Enterobacterales	Pseudoalteromonadaceae	Psychrosphaera	NA	22	2
a820bd8f9fc37f8c482e3e3c450ee7fb	Bacteria	Proteobacteria	Alphaproteobacteria	Acetobacterales	Acetobacteraceae	Roseomonas	NA	29	1
a845fc3dd739ffd464e9e01323450b93	Bacteria	Actinobacteriota	Actinobacteria	Micrococcales	Microbacteriaceae	Galbitalea	NA	35	1
a896a79dc6e722057ee4c7a58a13e9d8	Bacteria	Proteobacteria	Alphaproteobacteria	Rhodospirillales	Thalassospiraceae	Thalassospira	NA	59	1
a8e299ad8fd78f3ba283ef8d9c0388d5	Bacteria	Proteobacteria	Gammaproteobacteria	Pseudomonadales	Nitrincolaceae	Neptuniibacter	NA	172	1
a8e597dedbf9a8103fd2eb9d2cc70559	Bacteria	Proteobacteria	Gammaproteobacteria	Enterobacterales	Alteromonadaceae	Aestuariibacter	aggregatus	127	1
a8e94807e18a767f760c88f39057c59e	Bacteria	Proteobacteria	Gammaproteobacteria	Enterobacterales	Vibrionaceae	Vibrio	NA	56	2
a8f63ac7743377cea2440ec6c93ef74e	Bacteria	Proteobacteria	Gammaproteobacteria	Enterobacterales	Pseudoalteromonadaceae	Algicola	NA	88	1
a8ff60ed41f04d879a593151e32ffaf4	Bacteria	Proteobacteria	Gammaproteobacteria	Pseudomonadales	Cellvibrionaceae	Aestuariicella	NA	15	1
a903a4d165a141c8bf7561c7c2dd3997	Bacteria	Proteobacteria	Gammaproteobacteria	Burkholderiales	Comamonadaceae	Comamonas	denitrificans	10	1
a9234c04de33aeec13ee0c7e2fd93d2a	Bacteria	Proteobacteria	Gammaproteobacteria	Enterobacterales	Alteromonadaceae	Alteromonas	macleodii	44	1
a93f71bc14dfdadff2710e2381e83881	Bacteria	Bacteroidota	Bacteroidia	Flavobacteriales	Flavobacteriaceae	NA	NA	373	1
a976b77b8554af4f254f42be996f368f	Bacteria	Firmicutes	Bacilli	Mycoplasmatales	Mycoplasmataceae	Mycoplasma	NA	1142	11
a9f217dbcdb80e72e58d3e0656944570	Bacteria	Proteobacteria	Gammaproteobacteria	Enterobacterales	Vibrionaceae	Vibrio	fortis	228	1
a9ff4bdd72e92e49dc772b0dc88cda01	Bacteria	Spirochaetota	Leptospirae	Leptospirales	Leptospiraceae	Turneriella	NA	863	1
aa25692b7d3c15ff042a6f93e15290f1	Bacteria	Bacteroidota	Bacteroidia	Flavobacteriales	Weeksellaceae	Chryseobacterium	balustinum	3	1
aa64cdaf941e52023c57b7ad71e1f012	Bacteria	Actinobacteriota	Actinobacteria	Corynebacteriales	Corynebacteriaceae	Corynebacterium	propinquum	17	1
aa88eb845b75cd8a59f623d8e133624c	Bacteria	Actinobacteriota	Actinobacteria	Propionibacteriales	Propionibacteriaceae	Cutibacterium	acnes	21	1
aa979e8e8c0c9d7ae77a7a56e8968696	Bacteria	Proteobacteria	Gammaproteobacteria	Burkholderiales	Burkholderiaceae	Burk. Cab. Parab.	NA	9635	21
aab460bc538b3c8f808aefd814c8f7e1	Bacteria	Proteobacteria	Gammaproteobacteria	Enterobacterales	Alteromonadaceae	Alteromonas	NA	621	7
aaceedb33bd54e8944ff0e891abdebbd	Bacteria	Proteobacteria	Gammaproteobacteria	Burkholderiales	Methylophilaceae	Methylotenera	versatilis	11	1
ab8230d927fc83baf3a7d9a32f9b03e1	Bacteria	Firmicutes	Clostridia	Peptostreptococcales-Tissierellales	NA	NA	NA	22	1
abb062fe0fb3d4ea88b6fc5c09a6658d	Bacteria	Actinobacteriota	Actinobacteria	Corynebacteriales	Nocardiaceae	Gordonia	bronchialis	35	1
abbc08dddbf211e8b659024e835a679b	Bacteria	Proteobacteria	Alphaproteobacteria	Rhodobacterales	Rhodobacteraceae	Aestuariicoccus	NA	97	1
abce763703baa1b84c4e20b3119a8a5a	Bacteria	Proteobacteria	Gammaproteobacteria	Pseudomonadales	Moraxellaceae	Psychrobacter	marincola	21	1
abe4fe5e67c7dfba372de0d6a7f182c0	Bacteria	Bacteroidota	Bacteroidia	Flavobacteriales	Flavobacteriaceae	Actibacter	NA	84	1
ac038d5e7d2b0b6ba8a43033f97e4103	Bacteria	Proteobacteria	Alphaproteobacteria	Rhodobacterales	Rhodobacteraceae	HIMB11	NA	91	1
ac416cdb11ad20000806c054abf40431	Bacteria	Proteobacteria	Gammaproteobacteria	Pseudomonadales	Nitrincolaceae	Neptunomonas	NA	40	1
ac459ae61113d27b0eeffa4d08d1f2a6	Bacteria	Bacteroidota	Bacteroidia	Flavobacteriales	Flavobacteriaceae	NS4 marine group	NA	11	1
ac4c64bdd3a007f0673a5edf51118044	Bacteria	Proteobacteria	Alphaproteobacteria	Rhodobacterales	Rhodobacteraceae	Ruegeria	NA	11	1
ac4d04f4c2a75bfd7721f738afe43af3	Bacteria	Proteobacteria	Gammaproteobacteria	Pseudomonadales	Alcanivoracaceae1	Alcanivorax	NA	10	1
ac52c9eadbc07ebeee0c44d13fa88d7c	Bacteria	Firmicutes	Bacilli	Mycoplasmatales	Mycoplasmataceae	Mycoplasma	NA	18	1
ac5a5ba8a4bd5c46a16c13d949ca21c8	Bacteria	Firmicutes	Clostridia	Peptostreptococcales-Tissierellales	Fusibacteraceae	Fusibacter	NA	87	1
ac7f480228103844852bc54413f592a8	Bacteria	Proteobacteria	Alphaproteobacteria	Rhodobacterales	Rhodobacteraceae	NA	NA	72	1
acb4d82d528ca4c0d336a8b2573b1f4f	Bacteria	Proteobacteria	Gammaproteobacteria	Pseudomonadales	Pseudomonadaceae	Pseudomonas	aeruginosa	35	1
acba6a5c9014f68622d10c65a185f1f1	Bacteria	Proteobacteria	Gammaproteobacteria	Enterobacterales	Pseudoalteromonadaceae	Pseudoalteromonas	spongiae	2105	6
acc185c9905105219c6455aa5d4a17d1	Bacteria	Firmicutes	Bacilli	Bacillales	Bacillaceae	Anoxybacillus	flavithermus	1061	3
ad0f61e2fe0df17fb1ca4b74673f3fdc	Bacteria	Bacteroidota	Bacteroidia	Bacteroidales	Tannerellaceae	Tannerella	NA	53	1
ad8f330e98c0d3b9c328251d018d4254	Bacteria	Proteobacteria	Gammaproteobacteria	Pseudomonadales	Endozoicomonadaceae	Endozoicomonas	NA	10	1
adb4030875f247fc40ef138e40e1d9e2	Bacteria	Proteobacteria	Gammaproteobacteria	Salinisphaerales	Solimonadaceae	Oceanococcus	atlanticus	10	3
adcb6c39291f5573bae8036ca2a51d8a	Bacteria	Chloroflexi	Chloroflexia	Thermomicrobiales	JG30-KF-CM45	NA	NA	85	1
ae279498c23cd07bf8baef3d22637c66	Bacteria	Proteobacteria	Gammaproteobacteria	Enterobacterales	Colwelliaceae	Thalassotalea	montiporae	25	1
ae79504bed6a0dd3ccbf3d495c0dd167	Bacteria	Bacteroidota	Bacteroidia	Cytophagales	Hymenobacteraceae	Hymenobacter	elongatus	10	1
ae8be6613c1fc380a5769cfa9e78232c	Bacteria	Bacteroidota	Bacteroidia	Flavobacteriales	Flavobacteriaceae	Lutibacter	NA	75	1
aefe2e423c053f0f0a5d5f5f794f8f2e	Bacteria	Bacteroidota	Bacteroidia	Bacteroidales	Marinifilaceae	Marinifilum	albidiflavum	60	1
af08ab497656465c7fd1e8a5597121be	Bacteria	Proteobacteria	Gammaproteobacteria	Enterobacterales	Colwelliaceae	Thalassotalea	NA	18	1
af8834ce935a49f43a10f3413c222863	Bacteria	Proteobacteria	Gammaproteobacteria	Enterobacterales	Alteromonadaceae	Alteromonas	gracilis	14	1
af8f5eab61be1d0b37c4fb05a2ece373	Bacteria	Proteobacteria	Gammaproteobacteria	Burkholderiales	SC-I-84	NA	NA	99	1
af9ef7aed5fd18ced2cc9e84b549c87d	Bacteria	Proteobacteria	Gammaproteobacteria	Xanthomonadales	Xanthomonadaceae	Stenotrophomonas	rhizophila	79	1
afdb7fb66f300b7e9184644cd32b46bf	Bacteria	Proteobacteria	Gammaproteobacteria	Enterobacterales	Alteromonadaceae	Aestuariibacter	NA	158	1
b011b22517d2647f6606b817d4ca8580	Bacteria	Firmicutes	Bacilli	Lactobacillales	Streptococcaceae	Streptococcus	oralis	1185	13
b01bc86561a32faa260de15103a2fda9	Bacteria	Proteobacteria	Gammaproteobacteria	Enterobacterales	Alteromonadaceae	Alteromonas	NA	142	1
b01e37aba6f027bb9f414e2de79f3b3c	Bacteria	Proteobacteria	Gammaproteobacteria	Enterobacterales	Pseudoalteromonadaceae	Psychrosphaera	NA	93	1
b051daac1e0342a263fed26e31488cd5	Bacteria	Actinobacteriota	Actinobacteria	Propionibacteriales	Nocardioidaceae	Nocardioides	NA	25	1
b094c68a3042aeec2614725d45b85219	Bacteria	Proteobacteria	Gammaproteobacteria	Pseudomonadales	Marinobacteraceae	Marinobacter	NA	250	1
b13070210970e2287d561f9b264968ca	Bacteria	Proteobacteria	Gammaproteobacteria	Xanthomonadales	Xanthomonadaceae	NA	NA	112	1
b15f84500ef9347bae9e6a040de93bb2	Bacteria	Proteobacteria	Gammaproteobacteria	Xanthomonadales	Xanthomonadaceae	Stenotrophomonas	nitritireducens	98	1
b18843b71baae7d8df1dfce0e4ec8478	Bacteria	Proteobacteria	Gammaproteobacteria	Burkholderiales	Comamonadaceae	Ideonella	NA	90	1
b1a471131c316c5a2deb1eb9e65314ac	Bacteria	Firmicutes	Clostridia	Peptostreptococcales-Tissierellales	NA	NA	NA	14	1
b1d59308a1ee5ffe385aac9de37da975	Bacteria	Proteobacteria	Gammaproteobacteria	Enterobacterales	Alteromonadaceae	Alteromonas	macleodii	25	1
b2338d7ac8a9976f2de2edf1f3c2d6a6	Bacteria	Firmicutes	Clostridia	Clostridiales	Clostridiaceae	Clostridium sensu stricto 13	bowmanii	15	1
b258f004957ed03d9963a80d727d84b9	Bacteria	Proteobacteria	Gammaproteobacteria	Pseudomonadales	Nitrincolaceae	Pontibacterium	NA	33	1
b28bb86a8d121cdeed1d09d38a5a29f4	Bacteria	Actinobacteriota	Actinobacteria	Corynebacteriales	Corynebacteriaceae	Corynebacterium	minutissimum	27	1
b29d55dfdda8f6684cd33262330ccdc6	Bacteria	Bacteroidota	Bacteroidia	Flavobacteriales	Cryomorphaceae	Vicingus	NA	43	1
b2a053b1e557011d583c869bada835a7	Bacteria	Proteobacteria	Gammaproteobacteria	Burkholderiales	Neisseriaceae	Neisseria	mucosa	34	1
b2b5bce64cc8d345b212e410567618f0	Bacteria	Bacteroidota	Bacteroidia	Flavobacteriales	Cryomorphaceae	NA	NA	32	2
b2c9196b67e171793a071bb3292515ff	Bacteria	Proteobacteria	Gammaproteobacteria	Xanthomonadales	Xanthomonadaceae	Stenotrophomonas	maltophilia	57	3
b3d0eae9cfa04a46907a0ab328194073	Bacteria	Proteobacteria	Gammaproteobacteria	Xanthomonadales	Rhodanobacteraceae	Luteibacter	NA	34	1
b3ed0fe0c68b3da0174cd202464db2fa	Bacteria	Proteobacteria	Alphaproteobacteria	Sphingomonadales	Sphingomonadaceae	Sphingomonas	faeni	549	2
b42376a66f590e6b178f66ff7dea9454	Bacteria	Proteobacteria	Alphaproteobacteria	Sphingomonadales	Sphingomonadaceae	Sphingomonas	NA	78	1
b427a64df71b93be7cc12ff1d88b07e8	Bacteria	Proteobacteria	Gammaproteobacteria	Burkholderiales	Burkholderiaceae	Limnobacter	thiooxidans	12	1
b4625346b0f7c84cc3bdad907d17838e	Bacteria	Proteobacteria	Alphaproteobacteria	NA	NA	NA	NA	31	1
b4cb3663d9231f069b96181ae9427cfd	Bacteria	Proteobacteria	Gammaproteobacteria	Xanthomonadales	Xanthomonadaceae	Thermomonas	fusca	38	1
b4d2f5dd33804d55c08f457e36df8fc6	Bacteria	Verrucomicrobiota	Verrucomicrobiae	Verrucomicrobiales	Rubritaleaceae	Luteolibacter	NA	22	1
b4d44e7fa9e91ca52f62abcf42c40d7d	Bacteria	Proteobacteria	Gammaproteobacteria	Enterobacterales	Enterobacteriaceae	NA	NA	685	7
b55895bb9e7121a49e97b1d0a896e22a	Bacteria	Bacteroidota	Bacteroidia	Chitinophagales	Saprospiraceae	Saprospira	grandis	193	1
b5b5c0bf6ca56421b538004970a7b226	Bacteria	Proteobacteria	Alphaproteobacteria	Rhodobacterales	Rhodobacteraceae	Tropicimonas	NA	12	1
b5beea7f9825d31ab6cd44d7756470cc	Bacteria	Proteobacteria	Alphaproteobacteria	Rhodobacterales	Rhodobacteraceae	NA	NA	5	2
b6079108f5a40509acfc26da97ef7be0	Bacteria	Bacteroidota	Bacteroidia	Flavobacteriales	Weeksellaceae	Empedobacter	NA	148	1
b625936753b7a103c6b75efa2ad2e220	Bacteria	Planctomycetota	Planctomycetes	Pirellulales	Pirellulaceae	Blastopirellula	NA	12	1
b65eb5875bd8c2f3b9e745016daab665	Bacteria	Firmicutes	Bacilli	Bacillales	Bacillaceae	Anoxybacillus	kamchatkensis	50	1
b69e5dfb004ffc3ff8d1f5a92fe81cd2	Bacteria	Proteobacteria	Gammaproteobacteria	Enterobacterales	Alteromonadaceae	Aestuariibacter	aggregatus	22	1
b6cb465bedc87387c546cb52acb9268e	Bacteria	Proteobacteria	Alphaproteobacteria	Caulobacterales	Caulobacteraceae	Brevundimonas	vesicularis	59	1
b7225929f2ff2682ffcc08693dec321c	Bacteria	Proteobacteria	Gammaproteobacteria	Pseudomonadales	Pseudomonadaceae	Pseudomonas	NA	11	1
b7263e9f72654f13486944e851c22d4f	Bacteria	Proteobacteria	Alphaproteobacteria	Rhodobacterales	Rhodobacteraceae	Nautella	NA	5	1
b73e9e31547353ca3dcdfb3a293c8efc	Bacteria	Spirochaetota	Spirochaetia	Spirochaetales	Spirochaetaceae	NA	NA	26	1
b78c0d26531856fc45e2020777586e40	Bacteria	Proteobacteria	Alphaproteobacteria	Rhodobacterales	Rhodobacteraceae	NA	NA	78	1
b79f4eab63b952a4b922590c02fdaf1b	Bacteria	Proteobacteria	Alphaproteobacteria	Sphingomonadales	Sphingomonadaceae	Sphingobium	yanoikuyae	81	1
b7aaa4aaea9c92acb4d617d0409529a5	Bacteria	Proteobacteria	Gammaproteobacteria	Burkholderiales	Comamonadaceae	Comamonas	kerstersii	109	1
b7bdf793fa7c8add743eec06ff0fe6cb	Bacteria	Actinobacteriota	Actinobacteria	Micrococcales	Microbacteriaceae	Leifsonia	xyli	4	1
b7df9b5c0d898efb1195b654633d5560	Bacteria	Firmicutes	Bacilli	Bacillales	Bacillaceae	NA	NA	9895	7
b7ec556413f30760993eecf23e4c886f	Bacteria	Proteobacteria	Gammaproteobacteria	Pseudomonadales	Pseudomonadaceae	Pseudomonas	umsongensis	152	1
b870a0247cbb8c90a502e679ed2ff2a2	Bacteria	Proteobacteria	Alphaproteobacteria	Rhodobacterales	Rhodobacteraceae	Leisingera	NA	38	2
b8cb3828e92ac4843b1e2c18cacbe80e	Bacteria	Actinobacteriota	Actinobacteria	Propionibacteriales	Nocardioidaceae	Marmoricola	NA	55	1
b8d6a1d24e596baac21bdf0b1021100b	Bacteria	Proteobacteria	Gammaproteobacteria	Pseudomonadales	Oceanospirillaceae	Oceanospirillum	linum	46	1
b8d963bf062980198af85d4c57dcf6e7	Bacteria	Proteobacteria	Gammaproteobacteria	Enterobacterales	Vibrionaceae	Vibrio	NA	32	1
b9475565c71ff661b90cad8b6a4d8d0e	Bacteria	Bacteroidota	Bacteroidia	Bacteroidales	Prevotellaceae	Alloprevotella	NA	69	1
b975c054d83a9a427c7a0e9796c59dd8	Bacteria	Proteobacteria	Alphaproteobacteria	Sneathiellales	Sneathiellaceae	Sneathiella	NA	89	1
b9a8d074a0a99a46bcea73f07f486ce2	Bacteria	Proteobacteria	Gammaproteobacteria	Enterobacterales	Colwelliaceae	Thalassotalea	NA	75	1
b9e0013db03f861bcb99e34241039557	Bacteria	Proteobacteria	Gammaproteobacteria	Pseudomonadales	Saccharospirillaceae	Oleibacter	NA	294	1
ba134aa1755c2335c3eb70f437e98d4b	Bacteria	Bacteroidota	Bacteroidia	Flavobacteriales	Flavobacteriaceae	Tenacibaculum	NA	16	1
ba2592ed215ee5424538cb4b36caf7b8	Bacteria	Proteobacteria	Alphaproteobacteria	Rhodobacterales	Rhodobacteraceae	NA	NA	56	3
ba4c0d16f2c2e9f8d60d7542f3a5e6e6	Bacteria	Proteobacteria	Gammaproteobacteria	Enterobacterales	Pseudoalteromonadaceae	Pseudoalteromonas	shioyasakiensis	14	1
ba725029fbc07e8418d75cfcb3c966b5	Bacteria	Firmicutes	Bacilli	Lactobacillales	Lactobacillaceae	Lactobacillus	delbrueckii	422	2
babd51df8d51245a225865cdb6fd5661	Bacteria	Firmicutes	Clostridia	Peptostreptococcales-Tissierellales	Family XI	Anaerococcus	NA	46	1
babffe17f9583b016c8c140935b865c2	Bacteria	Proteobacteria	Gammaproteobacteria	Pseudomonadales	Nitrincolaceae	Amphritea	NA	158	1
bae676644f774a67385aa8ce3d52ccec	Bacteria	Bacteroidota	Bacteroidia	Chitinophagales	Chitinophagaceae	NA	NA	2432	10
baebb9493bc16006cf24002769cd6c2e	Archaea	Crenarchaeota	Nitrososphaeria	Nitrosopumilales	Nitrosopumilaceae	Ca. Nitrosopumilus	NA	40	1
bb32903049905a72490796f786b01245	Bacteria	Proteobacteria	Alphaproteobacteria	Rhodospirillales	Terasakiellaceae	NA	NA	195	1
bb537cb8efec3cbc01286dc86a1acbb0	Bacteria	Proteobacteria	Gammaproteobacteria	Pseudomonadales	Oceanospirillaceae	Oceanospirillum	beijerinckii	105	1
bb78aa8b54aaa00ade1c8fcc1af336cf	Bacteria	Proteobacteria	Gammaproteobacteria	Pseudomonadales	Spongiibacteraceae	BD1-7 clade	NA	56	1
bbe926f0ad63d86d25a64bc819e07045	Bacteria	Actinobacteriota	Actinobacteria	Micrococcales	Micrococcaceae	Kocuria	palustris	26	1
bc2f49aa5ddfd410aa1d2b15c55eb850	Bacteria	Proteobacteria	Gammaproteobacteria	Enterobacterales	Alteromonadaceae	Aestuariibacter	aggregatus	10	1
bc75ae33ffad06be43d6785f3e1538ac	Bacteria	Proteobacteria	Gammaproteobacteria	Enterobacterales	Colwelliaceae	Thalassotalea	ganghwensis	61	1
bcc09ca5f7ded2aeeba9ef66267b9c5f	Bacteria	Actinobacteriota	Actinobacteria	Micrococcales	Intrasporangiaceae	Janibacter	NA	26	2
bd11ee3dde4a581927126fab19033048	Bacteria	Proteobacteria	Gammaproteobacteria	Pseudomonadales	Moraxellaceae	Acinetobacter	lwoffii	39647	4
bd1f821f8efcddcb837544264a7528f7	Bacteria	Proteobacteria	Gammaproteobacteria	Salinisphaerales	Salinisphaeraceae	Salinisphaera	japonica	27	1
bd320cfcbf852279fad804a51d3e81fe	Bacteria	Proteobacteria	Gammaproteobacteria	Enterobacterales	Alteromonadaceae	NA	NA	15	1
bd52cfe6031905e488c96b3a3880da1f	Bacteria	Actinobacteriota	Thermoleophilia	Gaiellales	NA	NA	NA	27	1
bd72389bc9df57eda345f4a761a8b6a4	Bacteria	Proteobacteria	Gammaproteobacteria	Pseudomonadales	Marinobacteraceae	Marinobacter	adhaerens	12	2
be564f00693e7c0cdd11c95a94ee6e41	Bacteria	Proteobacteria	Gammaproteobacteria	NA	NA	NA	NA	1053	17
bf322746ccf30105ac031c7fa323667e	Bacteria	Proteobacteria	Gammaproteobacteria	Pseudomonadales	Nitrincolaceae	Pontibacterium	NA	43	1
bf347adaa80047bf4c9cf13fc4e7961c	Bacteria	Actinobacteriota	Actinobacteria	Propionibacteriales	Nocardioidaceae	Nocardioides	NA	61	1
bf483d639f5af60152f5707b819c3d1e	Bacteria	Proteobacteria	Gammaproteobacteria	Enterobacterales	Alteromonadaceae	Aestuariibacter	NA	28	1
bfbe623b8f6cd849cf189535cd7e5a96	Bacteria	Proteobacteria	Gammaproteobacteria	Granulosicoccales	NA	NA	NA	239	1
bfcd53821da8fa76ee8eda36bba2dfa7	Bacteria	Cyanobacteria	Cyanobacteriia	Cyanobacteriales	Xenococcaceae	Xenococcus PCC-7305	NA	34	1
c02ffc485f12b4223a1c6a79e5417bba	Bacteria	Proteobacteria	Gammaproteobacteria	Enterobacterales	Pseudoalteromonadaceae	Pseudoalteromonas	NA	63	1
c03f34110bdeb00725b3ba0b76631299	Bacteria	Proteobacteria	Gammaproteobacteria	Enterobacterales	Colwelliaceae	Thalassotalea	NA	156	1
c0f28ebc45a5ebbe21f392513c0f970e	Bacteria	Bacteroidota	Bacteroidia	Flavobacteriales	Flavobacteriaceae	NA	NA	17	1
c14356bc70ec34d4c4b5ed2a1e46698b	Bacteria	Proteobacteria	Alphaproteobacteria	Caulobacterales	Caulobacteraceae	Brevundimonas	terrae	578	1
c14cb99030336e2699ea7eddc5f5815b	Bacteria	Proteobacteria	Alphaproteobacteria	Rhizobiales	Rhizobiaceae	Ochrobactrum	rhizosphaerae	109	2
c20b3ebe0dacca5bc31129974b7935e5	Bacteria	Proteobacteria	Gammaproteobacteria	Burkholderiales	Methylophilaceae	Methylotenera	NA	17	1
c2536a70feb2cce1f764ba1d9296a799	Bacteria	Proteobacteria	Gammaproteobacteria	Enterobacterales	Alteromonadaceae	Alteromonas	NA	187	1
c26ca1f40eccca8831be80624ce33de7	Bacteria	Proteobacteria	Gammaproteobacteria	Enterobacterales	Vibrionaceae	Photobacterium	NA	15	1
c2cee71b713f12aae74b56b8832f03c2	Bacteria	Proteobacteria	Gammaproteobacteria	Pseudomonadales	Pseudomonadaceae	Pseudomonas	cichorii	15	1
c2f2f0270de57cba475be89a7a81a98c	Bacteria	Proteobacteria	Gammaproteobacteria	Enterobacterales	Pseudoalteromonadaceae	Pseudoalteromonas	shioyasakiensis	90	1
c31b22cdfe3deeb1c7e882a0d7c8319b	Bacteria	Gemmatimonadota	BD2-11 terrestrial group	NA	NA	NA	NA	19	1
c32c4a2f3412f0d0619eaca832552051	Bacteria	Proteobacteria	Gammaproteobacteria	Pseudomonadales	Nitrincolaceae	Marinobacterium	NA	43	1
c37d549336a70b6906aebc0673412ca5	Bacteria	Proteobacteria	Gammaproteobacteria	Enterobacterales	Pseudoalteromonadaceae	Pseudoalteromonas	phenolica	10	1
c3c7be1c5d9421725c5b3edd88f20fe6	Bacteria	Proteobacteria	Gammaproteobacteria	Pseudomonadales	Pseudomonadaceae	Pseudomonas	protegens	462	3
c3f3b33815af1f9c6bf21aeef7151534	Bacteria	Bacteroidota	Bacteroidia	Flavobacteriales	Weeksellaceae	Empedobacter	NA	111	1
c4166cb8fd674f92372f7a3474dcfb83	Bacteria	Proteobacteria	Gammaproteobacteria	Burkholderiales	Comamonadaceae	NA	NA	279	1
c42aa4fa2c577e15713c543662f13635	Bacteria	Proteobacteria	Alphaproteobacteria	Rhodobacterales	Rhodobacteraceae	Marivivens	niveibacter	17	2
c4622b850935987596a29ec334641d82	Bacteria	Proteobacteria	Alphaproteobacteria	Sphingomonadales	Sphingomonadaceae	Sphingomonas	panni	25	1
c46bdcbf5702e4c5fbb050dfcc04f71b	Bacteria	Proteobacteria	Gammaproteobacteria	Enterobacterales	Vibrionaceae	Vibrio	ponticus	129	1
c47da7f9c28b5d82903c4bfbe1f85387	Bacteria	Myxococcota	Polyangia	Polyangiales	BIrii41	NA	NA	16	1
c4c708e7149f30dae0ed233b28f3dedb	Bacteria	Bacteroidota	Bacteroidia	Cytophagales	Spirosomaceae	Larkinella	NA	3	1
c4e2a98fbf0aa9d0e1c165acbd9b3940	Bacteria	Proteobacteria	Gammaproteobacteria	Chromatiales	Sedimenticolaceae	NA	NA	473	1
c504296b4d62a287176f1fc3977ef424	Bacteria	Proteobacteria	Gammaproteobacteria	NA	NA	NA	NA	31	2
c5137b24d60ca9b37b782105d9102af6	Bacteria	Proteobacteria	Alphaproteobacteria	NA	NA	NA	NA	125	4
c535420649a529f28e88d4f643070410	Bacteria	Bacteroidota	Bacteroidia	Bacteroidales	Prolixibacteraceae	Draconibacterium	NA	32	1
c55d215c121349548ddb13007ef37f48	Bacteria	Proteobacteria	Gammaproteobacteria	Enterobacterales	Idiomarinaceae	Idiomarina	NA	4	1
c5ea1ec25c55b290c1c4973b473d207f	Bacteria	Bacteroidota	Bacteroidia	Chitinophagales	Saprospiraceae	NA	NA	39	1
c5f1852a691a5ce6eaecf3ab8ac99342	Bacteria	Bacteroidota	Bacteroidia	Flavobacteriales	Cryomorphaceae	NA	NA	153	1
c60c6ec4d9817ff79e9745164b4fd8a1	Bacteria	Proteobacteria	Gammaproteobacteria	Pseudomonadales	Pseudomonadaceae	Pseudomonas	NA	19	1
c65e8fa5e9348669e58b85c55e3d0f3f	Bacteria	Proteobacteria	Gammaproteobacteria	Enterobacterales	Vibrionaceae	Vibrio	mediterranei	1403	14
c667d4a6b256628babbd1b01094762e4	Bacteria	Bacteroidota	Bacteroidia	Flavobacteriales	Weeksellaceae	Cloacibacterium	NA	85	1
c6b85fcd272ca1f25654bc01aa583110	Bacteria	Proteobacteria	Gammaproteobacteria	Legionellales	Legionellaceae	Legionella	NA	95	6
c6c0925b4b6763ee2f2aeb80e9fe1bdd	Bacteria	Bacteroidota	Bacteroidia	Flavobacteriales	Flavobacteriaceae	Mesonia	mobilis	9	2
c6db2b00dedbb95588fe9bf2660a77ff	Bacteria	Bacteroidota	Bacteroidia	Cytophagales	Cyclobacteriaceae	NA	NA	49	1
c6dc4980c5fd6a4c7b264e657803177a	Bacteria	Proteobacteria	Gammaproteobacteria	Enterobacterales	Colwelliaceae	Thalassotalea	NA	25	1
c6f22441a16ef688190bf4fb99334d85	Bacteria	Proteobacteria	Gammaproteobacteria	Enterobacterales	Pseudoalteromonadaceae	Algicola	NA	54	1
c70c3d4f6ebf30df55e59c06b6511328	Archaea	Crenarchaeota	Nitrososphaeria	Nitrosopumilales	Nitrosopumilaceae	Ca. Nitrosopumilus	NA	57	1
c718ccf6f176b686b33afbf19909eb4c	Bacteria	Proteobacteria	Gammaproteobacteria	Enterobacterales	Vibrionaceae	Vibrio	NA	71	1
c73edcd12a52b64775647276774ce9d9	Bacteria	Proteobacteria	Alphaproteobacteria	Rhizobiales	Xanthobacteraceae	Tardiphaga	NA	46	1
c7b012198762be0ca9ba09dfeb4a830c	Bacteria	Proteobacteria	Alphaproteobacteria	Rhodobacterales	Rhodobacteraceae	Pseudooceanicola	NA	377	1
c7e3dbc37014d5cf9f1b45b2374860c4	Bacteria	Proteobacteria	Gammaproteobacteria	Enterobacterales	Idiomarinaceae	Idiomarina	piscisalsi	14	1
c7eccde8d0063e63ea6da9f20db03f62	Bacteria	Cyanobacteria	Cyanobacteriia	Leptolyngbyales	Leptolyngbyaceae	NA	NA	167	1
c80c1b47f16cb7fcd642ac4781532781	Archaea	Crenarchaeota	Nitrososphaeria	Nitrosopumilales	Nitrosopumilaceae	Ca. Nitrosopumilus	NA	419	2
c8312a0502c04821495b117a3eafd052	Bacteria	Desulfobacterota	Desulfobacteria	Desulfobacterales	Desulfobacteraceae	NA	NA	22	1
c861d7225a6b39b4dc234c42bd921ed9	Bacteria	Proteobacteria	Gammaproteobacteria	NA	NA	NA	NA	42	1
c87a1907dcd173e3814997b970575528	Bacteria	Firmicutes	Bacilli	Thermoactinomycetales	Thermoactinomycetaceae	Risungbinella	NA	40	1
c89088d774bd2f93ec60e079f7b471c7	Bacteria	Proteobacteria	Gammaproteobacteria	Enterobacterales	Enterobacteriaceae	Klebsiella	NA	26	1
c8bb6a2e760a922e5a4ddf208ac796d6	Bacteria	Proteobacteria	Alphaproteobacteria	Rhodobacterales	Rhodobacteraceae	Tropicibacter	NA	59	4
c9537df7a8780f5ea5a3ed4de24ad010	Bacteria	Actinobacteriota	Actinobacteria	Micrococcales	Microbacteriaceae	Galbitalea	NA	28	1
c99475d2cdc767ce3b09c809d1240c1b	Bacteria	Proteobacteria	Gammaproteobacteria	Pseudomonadales	Saccharospirillaceae	Oleibacter	NA	48	4
c9ba793ecc093e241be3fafb8a7a4fb1	Bacteria	Proteobacteria	Gammaproteobacteria	NA	NA	NA	NA	82	1
c9ede6a7939160cef16d83ee6099a31c	Bacteria	Proteobacteria	Gammaproteobacteria	Enterobacterales	Vibrionaceae	Vibrio	NA	50	1
ca10abb7af1fa14aa7f1bd6383696b5d	Bacteria	Bacteroidota	Bacteroidia	Flavobacteriales	Weeksellaceae	Cloacibacterium	NA	188	1
ca1cf21d30aef3041c2a6a7a2e1d8d23	Bacteria	Bacteroidota	Bacteroidia	Flavobacteriales	Flavobacteriaceae	Mesoflavibacter	NA	254	1
ca267abe8233f5561df50dc1637c3894	Bacteria	Proteobacteria	Alphaproteobacteria	Rhizobiales	Devosiaceae	Devosia	NA	32	1
ca5435dc13d8936f6abbad68818a3323	Bacteria	Proteobacteria	Gammaproteobacteria	Pseudomonadales	Halomonadaceae	Halomonas	NA	1455	5
ca633629f1b573787279a41cb7e3f985	Bacteria	Proteobacteria	Gammaproteobacteria	Enterobacterales	Alteromonadaceae	NA	NA	14	1
cb298ebd8074dd714f9b4eb7d7cd15df	Bacteria	Bacteroidota	Bacteroidia	Chitinophagales	Saprospiraceae	NA	NA	26	1
cb72ff7b1da9d495bc1ba15f2f64d8b1	Bacteria	Proteobacteria	Gammaproteobacteria	Pseudomonadales	Endozoicomonadaceae	Endozoicomonas	NA	76	2
cb73d57ff6e0373294e7a67fabfcc3f0	Bacteria	Proteobacteria	Gammaproteobacteria	Pseudomonadales	Saccharospirillaceae	Oceanobacter	kriegii	342	4
cb89176932c9e9ed4dce8e48fadd8c88	Bacteria	Proteobacteria	Gammaproteobacteria	Enterobacterales	Colwelliaceae	Thalassotalea	montiporae	18	1
cb93c8caff72885f73f337c8dccfa9ac	Bacteria	Proteobacteria	Alphaproteobacteria	Rhodobacterales	Rhodobacteraceae	Shimia	NA	24	1
cc05979af24ac7a53829983875d7cf38	Bacteria	Proteobacteria	Gammaproteobacteria	Enterobacterales	Vibrionaceae	Vibrio	NA	49	1
cc2c478107753f83070725097289fe8f	Bacteria	Proteobacteria	Alphaproteobacteria	Sphingomonadales	Sphingomonadaceae	Sphingobium	herbicidovorans	53	1
cc31214cddb4aa14b9d14e0b185e89d9	Bacteria	Proteobacteria	Alphaproteobacteria	Rhizobiales	Beijerinckiaceae	Methylobacterium-Methylorubrum	radiotolerans	60	1
cc36c03eaa52f3b07b5148d8da2a4079	Bacteria	Proteobacteria	Gammaproteobacteria	Pseudomonadales	Moraxellaceae	Acinetobacter	ursingii	49	3
cc45374610e8bc87bb9326f84c04f56d	Bacteria	Proteobacteria	Gammaproteobacteria	Enterobacterales	Alteromonadaceae	Alteromonas	NA	114	1
cc6be20ce787d83924e2425ca86ba5ef	Bacteria	Proteobacteria	Alphaproteobacteria	Rickettsiales	Rickettsiaceae	NA	NA	87	1
cc7e23819a8a441d8cc612187d341b92	Bacteria	Proteobacteria	Gammaproteobacteria	Burkholderiales	Comamonadaceae	Acidovorax	caeni	417	4
cc968f363cbe566208880020bc59d9de	Bacteria	Proteobacteria	Alphaproteobacteria	Rhodospirillales	Thalassospiraceae	Thalassospira	NA	52	1
ccf6974013c70f3e4f684a30b6fec3ec	Bacteria	Proteobacteria	Alphaproteobacteria	Rhodobacterales	Rhodobacteraceae	Donghicola	NA	181	8
cd2fe77be3d03288d2fd87fb27252d6d	Bacteria	Actinobacteriota	Actinobacteria	Corynebacteriales	Corynebacteriaceae	Corynebacterium	propinquum	40	2
cdd8ef85f48fd7c77c25904279dddb59	Bacteria	Firmicutes	Bacilli	Staphylococcales	Staphylococcaceae	Staphylococcus	NA	158	1
cecde15d2ba3ed2e672677e448257a39	Bacteria	Proteobacteria	Alphaproteobacteria	Rhizobiales	Beijerinckiaceae	Methylobacterium-Methylorubrum	jeotgali	214	1
cf042b110432fadd2c8478359894eb56	Bacteria	Proteobacteria	Gammaproteobacteria	Enterobacterales	Vibrionaceae	Vibrio	NA	40	1
cf4648ff342490b9024ec528a2ef1c63	Bacteria	Proteobacteria	Gammaproteobacteria	Enterobacterales	Alteromonadaceae	Aestuariibacter	aggregatus	54	1
cf58ef451ba30d2a8a0f6968c8538b8c	Bacteria	Proteobacteria	Alphaproteobacteria	Rhodobacterales	Rhodobacteraceae	Thalassobius	NA	52	1
cf8006c71243f79922c9d45eb581c6a3	Bacteria	Proteobacteria	Alphaproteobacteria	Rhodobacterales	Rhodobacteraceae	NA	NA	13	1
cfa76067c27e6092169f1a11703ad6ff	Bacteria	Desulfobacterota	Desulfobacteria	Desulfobacterales	Desulfobacteraceae	NA	NA	67	1
cfbe53142aa183121cf8998393cbebe3	Bacteria	Proteobacteria	Gammaproteobacteria	Enterobacterales	Alteromonadaceae	Aestuariibacter	aggregatus	22	1
d00785bf3e076ab3e9b2a01c596ee335	Bacteria	Proteobacteria	Gammaproteobacteria	Pseudomonadales	Nitrincolaceae	Neptuniibacter	NA	14	1
d028279080936276d4338e84c96d4e29	Bacteria	Bacteroidota	Bacteroidia	Flavobacteriales	Flavobacteriaceae	NA	NA	10	1
d037e2a2b2671d130e16a4aa7dfc3a37	Bacteria	Proteobacteria	Gammaproteobacteria	Pseudomonadales	Pseudomonadaceae	Pseudomonas	NA	579	2
d0c4e93b0116feb797bf6f9a470d2d2f	Bacteria	Proteobacteria	Gammaproteobacteria	Pseudomonadales	Halieaceae	Halioglobus	NA	16	1
d0e75523cc8d8e48a93c8d2d58e71a1e	Bacteria	Proteobacteria	Gammaproteobacteria	Enterobacterales	Pseudoalteromonadaceae	Psychrosphaera	NA	77	2
d165fd7efa15d4f9c60bbef6579bdb03	Bacteria	Proteobacteria	Gammaproteobacteria	Enterobacterales	Alteromonadaceae	Alteromonas	NA	14	1
d17a01a007561293271dc0c6ada65ef0	Bacteria	Proteobacteria	Gammaproteobacteria	Pseudomonadales	Nitrincolaceae	Motiliproteus	sediminis	21	1
d1ae42d739de75ae8ccc113231710ae2	Bacteria	Proteobacteria	Gammaproteobacteria	Enterobacterales	Alteromonadaceae	Aestuariibacter	aggregatus	126	1
d1d68f81348b1de68d095fcb2758d50a	Bacteria	Proteobacteria	Gammaproteobacteria	Enterobacterales	Vibrionaceae	Vibrio	ponticus	140	3
d2163048ab58cbb64cdbc4dac824fc76	Bacteria	Firmicutes	Bacilli	Bacillales	Bacillaceae	NA	NA	2624	3
d241f4e730ffae87bb753a4b3e9d63d9	Bacteria	Proteobacteria	Alphaproteobacteria	Rhodobacterales	Rhodobacteraceae	Pseudooceanicola	NA	3	1
d24dfcf3e9a5f425ddfddf7140de56e4	Bacteria	Proteobacteria	Gammaproteobacteria	Pseudomonadales	Endozoicomonadaceae	Endozoicomonas	NA	112	2
d28e13a1f1223faebf3823ba6b1e5233	Bacteria	Proteobacteria	Alphaproteobacteria	Rhodobacterales	Rhodobacteraceae	NA	NA	182	1
d2b0f7f6c96aa47557514a6ea0372a7c	Bacteria	Bacteroidota	Bacteroidia	Chitinophagales	Saprospiraceae	NA	NA	19	1
d2d0204d6345483d736a626aba7972be	Bacteria	Bacteroidota	Bacteroidia	Cytophagales	Hymenobacteraceae	Hymenobacter	cavernae	141	2
d30b535c075085f84338ecdb4942d165	Bacteria	Proteobacteria	Alphaproteobacteria	Sphingomonadales	Sphingomonadaceae	Sphingopyxis	macrogoltabida	314	2
d35f602e48182351dc6dc453d2a03b15	Bacteria	Proteobacteria	Gammaproteobacteria	Pseudomonadales	Marinomonadaceae	Marinomonas	communis	82	1
d37d0b8d23fec1fde128d63cc72641ef	Bacteria	Proteobacteria	Gammaproteobacteria	Enterobacterales	Alteromonadaceae	Alteromonas	NA	363	4
d431be024228fb29505883cbcb0c3f45	Bacteria	Firmicutes	Bacilli	Lactobacillales	Streptococcaceae	Lactococcus	lactis	19	1
d43a39e5f7194510d21f99bc42f6a281	Bacteria	Bacteroidota	Bacteroidia	Bacteroidales	Prolixibacteraceae	WCHB1-32	NA	54	1
d4a35f9fecce12aa3e8501bda76e34d4	Bacteria	Proteobacteria	Gammaproteobacteria	Pseudomonadales	Marinobacteraceae	Marinobacter	NA	47	1
d4af54c81eed8bd7b929ac5c82025774	Bacteria	Proteobacteria	Gammaproteobacteria	Enterobacterales	Alteromonadaceae	XY-R5	NA	65	1
d4ef4517047d0fa44223b7c515fba861	Bacteria	Bacteroidota	Bacteroidia	Flavobacteriales	Flavobacteriaceae	Nonlabens	sediminis	129	1
d50e25482d116396d5ff181fd9dceede	Bacteria	Firmicutes	Clostridia	Peptostreptococcales-Tissierellales	Family XI	Peptoniphilus	NA	87	1
d51926f52a05c66b9b2915dc16ffc155	Bacteria	Cyanobacteria	Cyanobacteriia	Synechococcales	Synechococcales Incertae Sedis	Schizothrix LEGE 07164	aff.	105	1
d51e4bd09a53334e9ffc1afb8979f46e	Bacteria	Bdellovibrionota	Bdellovibrionia	Bacteriovoracales	Bacteriovoracaceae	Peredibacter	NA	101	1
d60fde4523112d944243400261cf3f04	Bacteria	Bacteroidota	Bacteroidia	Flavobacteriales	Weeksellaceae	Cloacibacterium	NA	3597	19
d63adebf0ba760123b13c65e51459448	Bacteria	Proteobacteria	Alphaproteobacteria	Rhizobiales	Rhizobiaceae	NA	NA	23	1
d64b7e0007dce3ae2589bb0d9690e91c	Bacteria	Proteobacteria	Gammaproteobacteria	Pseudomonadales	Moraxellaceae	Acinetobacter	wuhouensis	54	1
d665493d35b85455538dbf72faff0ac1	Bacteria	Firmicutes	Bacilli	Staphylococcales	Gemellaceae	Gemella	NA	51	4
d6ba0e1fd29b63a1f0d3154a2db7fe08	Bacteria	Actinobacteriota	Actinobacteria	Frankiales	NA	NA	NA	32	1
d6e5145d51a828556652285b3343086e	Bacteria	Proteobacteria	Gammaproteobacteria	Pseudomonadales	Marinomonadaceae	Marinomonas	communis	90	1
d6f5e96faac9bbcbe495099727a00559	Bacteria	Proteobacteria	Gammaproteobacteria	Enterobacterales	Alteromonadaceae	NA	NA	30	1
d7016d226e0530b39c04080f735f4dbd	Bacteria	Proteobacteria	Gammaproteobacteria	Pseudomonadales	Marinomonadaceae	Marinomonas	NA	60	1
d70394a942fd606acd181e37f284c03f	Bacteria	Bacteroidota	Bacteroidia	Flavobacteriales	Flavobacteriaceae	NA	NA	22	1
d7144f6b3ccb181cb7aaba902c3acca7	Bacteria	Firmicutes	Bacilli	Lactobacillales	Lactobacillaceae	Lactobacillus	delbrueckii	150	1
d7897e834d748ad784b304544ac465a7	Bacteria	Bacteroidota	Bacteroidia	Flavobacteriales	NS9 marine group	NA	NA	17	1
d8076b1342071901291d02ea23f9b345	Bacteria	Proteobacteria	Gammaproteobacteria	Xanthomonadales	Xanthomonadaceae	Stenotrophomonas	nitritireducens	141	1
d837da5996df442bd44a3f12cfb4a09b	Bacteria	Gemmatimonadota	BD2-11 terrestrial group	NA	NA	NA	NA	11	1
d86bd03623b433dc56cda1793b3f9b81	Bacteria	Desulfobacterota	Desulfobacteria	Desulfobacterales	Desulfobacteraceae	NA	NA	38	1
d870bb646415cdd8f8001037aff1bb32	Bacteria	Proteobacteria	Gammaproteobacteria	Pseudomonadales	Moraxellaceae	Acinetobacter	towneri	28	2
d8c21ce00a69911617d481900dab2b30	Bacteria	Proteobacteria	Gammaproteobacteria	Enterobacterales	Pseudoalteromonadaceae	Psychrosphaera	NA	18	1
d8c47499ee3757efe577a531cb2f8db9	Bacteria	Firmicutes	Bacilli	Izemoplasmatales	NA	NA	NA	15	1
d8e87c48e3254e2489fc075171e6c8a6	Bacteria	Proteobacteria	Gammaproteobacteria	Coxiellales	Coxiellaceae	Coxiella	NA	10	1
d8ecec4d9f662418f2e9d028ae4714c7	Bacteria	Bacteroidota	Bacteroidia	Chitinophagales	Saprospiraceae	NA	NA	11	1
d916e6aa38e4bf6c318674cd94003405	Bacteria	Verrucomicrobiota	Kiritimatiellae	WCHB1-41	NA	NA	NA	14	1
d95a8975410a85958c5de86fe2892ecc	Bacteria	Actinobacteriota	Actinobacteria	Propionibacteriales	Propionibacteriaceae	Cutibacterium	acnes	125	1
d9796b93d3de5a685b313ffc812d816f	Bacteria	Firmicutes	Bacilli	Staphylococcales	Staphylococcaceae	Staphylococcus	aureus	2468	19
da11fa25eb1c82e792a3995fd4df49ad	Bacteria	Proteobacteria	Gammaproteobacteria	Pseudomonadales	Nitrincolaceae	NA	NA	15	1
da67a8f766c1ac02f0bc032e68ea0426	Bacteria	Proteobacteria	Gammaproteobacteria	Enterobacterales	Colwelliaceae	Thalassotalea	NA	12	1
dacc4f0f9651a1dab072c321831f1dd1	Bacteria	Proteobacteria	Gammaproteobacteria	Enterobacterales	Vibrionaceae	Vibrio	NA	14	1
daedcdbd18b50209730be5492689d2e8	Bacteria	Bacteroidota	Bacteroidia	Bacteroidales	Marinifilaceae	Marinifilum	NA	47	1
dafd84137702bf6b071e152d4f1faffe	Bacteria	Proteobacteria	Alphaproteobacteria	Rhodobacterales	Rhodobacteraceae	Paracoccus	NA	967	1
db1e311399f85cded2e65678cbcaa0e6	Bacteria	Proteobacteria	Gammaproteobacteria	Enterobacterales	Pseudoalteromonadaceae	Pseudoalteromonas	ruthenica	9	2
db202abaf60cf78c1ce622fb068a7075	Bacteria	Firmicutes	Clostridia	Peptostreptococcales-Tissierellales	Fusibacteraceae	Fusibacter	NA	88	1
db669bae3ce71eed28204fc8e09206a6	Bacteria	Fusobacteriota	Fusobacteriia	Fusobacteriales	Leptotrichiaceae	Hypnocyclicus	NA	123	1
db85c925ddd6f557a76e97a563155539	Bacteria	Proteobacteria	Gammaproteobacteria	Pseudomonadales	Nitrincolaceae	Neptuniibacter	NA	52	1
dbd8e3655538b8617fd6289414d273a4	Bacteria	Desulfobacterota	Desulfobacteria	Desulfobacterales	Desulfobacteraceae	NA	NA	57	1
dbfb56f5d3c48ecd4edfe46b28ad5a77	Bacteria	Bacteroidota	Bacteroidia	Flavobacteriales	Crocinitomicaceae	NA	NA	165	1
dc28d9fc77681fb7771edf720b75b1bc	Bacteria	Bacteroidota	Bacteroidia	Sphingobacteriales	env.OPS 17	NA	NA	560	3
dc58a060063bc6f8f5201c8f544003ce	Bacteria	Proteobacteria	Gammaproteobacteria	Enterobacterales	Pseudoalteromonadaceae	Psychrosphaera	NA	23	1
dcd04b9dc3f8e472eb232c3c7b2d0f92	Bacteria	Proteobacteria	Alphaproteobacteria	Rhodobacterales	Rhodobacteraceae	Cognatishimia	NA	59	1
dd005dfed15db85003c73b43effc6341	Bacteria	Bacteroidota	Bacteroidia	Flavobacteriales	Weeksellaceae	Cloacibacterium	NA	178	1
dd1534e1f09dda8f80e0b7975ead82f0	Bacteria	Proteobacteria	Gammaproteobacteria	Enterobacterales	Alteromonadaceae	Alteromonas	macleodii	18	1
dda23a7ffacaa2fb48779aac3053837e	Bacteria	Actinobacteriota	Actinobacteria	Micrococcales	Micrococcaceae	Rothia	mucilaginosa	2	1
de1cee92c59e344ca8cd9c3a272d5ffd	Bacteria	Proteobacteria	Gammaproteobacteria	Enterobacterales	Shewanellaceae	Shewanella	NA	41	1
de6b331b0ee7243ff2d1d88a28767d80	Bacteria	Desulfobacterota	Desulfobacteria	Desulfobacterales	Desulfobacteraceae	NA	NA	15	1
de6dab6a02f7efe6becc86e79d237e07	Bacteria	Proteobacteria	Gammaproteobacteria	Pseudomonadales	Endozoicomonadaceae	Kistimonas	scapharcae	203	3
dea4e1fadec281a4afd97ca8f197e5a5	Bacteria	Proteobacteria	Gammaproteobacteria	Salinisphaerales	Solimonadaceae	Oceanococcus	atlanticus	15	1
deae12ddc0d96bf5fe2edb7808791391	Bacteria	Proteobacteria	Gammaproteobacteria	Enterobacterales	Pseudoalteromonadaceae	Pseudoalteromonas	shioyasakiensis	101	1
deed63ef63e3fb9bca55d76fbde8f610	Bacteria	Bacteroidota	Bacteroidia	Chitinophagales	Saprospiraceae	NA	NA	23	1
df2b9966b0c247d9b31fc2b8ebc9c771	Bacteria	Bacteroidota	Bacteroidia	Flavobacteriales	Cryomorphaceae	NA	NA	12	1
df35526bd546d49af674bc19bcf8184e	Bacteria	Bacteroidota	Bacteroidia	Flavobacteriales	Flavobacteriaceae	Muricauda	NA	20	1
df79db2bf25c7a6b4d083041be573760	Bacteria	Proteobacteria	Gammaproteobacteria	Pseudomonadales	Moraxellaceae	Enhydrobacter	NA	443	4
e01ed4a8d52e99c4c90804279c9e1080	Bacteria	Bacteroidota	Bacteroidia	Flavobacteriales	Flavobacteriaceae	Mesoflavibacter	NA	154	4
e0335e4e4709047cec03e2b7fd01706d	Bacteria	Proteobacteria	Gammaproteobacteria	Pseudomonadales	Pseudomonadaceae	Pseudomonas	alcaligenes	34	1
e08d5dad47118110ad1c62e651b87a66	Bacteria	Bacteroidota	Bacteroidia	Cytophagales	NA	NA	NA	24	1
e092f63b78f73a5380973d60edf9a5b7	Bacteria	Proteobacteria	Alphaproteobacteria	Micavibrionales	Micavibrionaceae	NA	NA	10	1
e0ba2aeb68d598132ff8789ad56f4226	Bacteria	Bacteroidota	Bacteroidia	Flavobacteriales	Flavobacteriaceae	Lutibacter	NA	13	1
e0cfc222774b9fde7c12b4d1d98b177a	Bacteria	Planctomycetota	Planctomycetes	Planctomycetales	Rubinisphaeraceae	NA	NA	15	1
e0da89bc54f7f9eaea82a0902dfbc433	Bacteria	Bacteroidota	Bacteroidia	Flavobacteriales	Flavobacteriaceae	NA	NA	117	1
e0f716f5ad9e3cdd16e95766c2ea498f	Bacteria	Bacteroidota	Bacteroidia	Flavobacteriales	NA	NA	NA	40	1
e0fdb81d19f651ef5db2211ab7f936c7	Bacteria	Proteobacteria	Gammaproteobacteria	Enterobacterales	Vibrionaceae	Vibrio	NA	131	1
e12f98f286eddb4ef16de36306ebad28	Bacteria	Proteobacteria	Gammaproteobacteria	Burkholderiales	Comamonadaceae	Aquabacterium	NA	60	5
e14ef421e39c9f6fe5a28550dc1e80fd	Bacteria	Proteobacteria	Gammaproteobacteria	Burkholderiales	Neisseriaceae	Neisseria	cinerea	20	1
e153b35049d2dad4087cdfc43a706239	Bacteria	Bacteroidota	Bacteroidia	Flavobacteriales	Cryomorphaceae	NS10 marine group	NA	49	1
e15ffe20b58e4d25826245a00cda0d02	Bacteria	Proteobacteria	Gammaproteobacteria	Pseudomonadales	Marinomonadaceae	Marinomonas	NA	42	1
e164399da4c58491fd85167291b26543	Bacteria	Proteobacteria	Gammaproteobacteria	Enterobacterales	Alteromonadaceae	Alteromonas	NA	58	2
e1b8a4c4de663f96b4b9e36d16748ac9	Bacteria	Proteobacteria	Gammaproteobacteria	Enterobacterales	Pseudoalteromonadaceae	Pseudoalteromonas	shioyasakiensis	242	1
e1ba5f1317b58d28367a8220ad2c8f23	Bacteria	Proteobacteria	Alphaproteobacteria	Rhodobacterales	Rhodobacteraceae	NA	NA	29	2
e1d7cda4965a4d4c529fca3b3e644ffa	Bacteria	Desulfobacterota	Desulfobacteria	Desulfobacterales	Desulfosarcinaceae	Sva0081 sediment group	NA	23	1
e213b473ec8980c3f8bbd8dabbaf4b3b	Bacteria	Proteobacteria	Gammaproteobacteria	Pseudomonadales	Nitrincolaceae	NA	NA	75	1
e2480635951f574c671d4eba5aeab8d1	Bacteria	Proteobacteria	Gammaproteobacteria	Pseudomonadales	Oceanospirillaceae	Oceanospirillum	linum	534	6
e2ba6c8d522fb93e245072d50031ca59	Bacteria	Proteobacteria	Alphaproteobacteria	Rhizobiales	Xanthobacteraceae	Pseudolabrys	NA	12	1
e2cb1605bbcee190f357b112476dbbcc	Bacteria	Proteobacteria	Gammaproteobacteria	Pseudomonadales	Pseudomonadaceae	Pseudomonas	aeruginosa	226	1
e2ef8151ee89068ad022f0c4da25f229	Bacteria	Actinobacteriota	Actinobacteria	Micrococcales	Microbacteriaceae	Agrococcus	jenensis	12	1
e31675798872c7ba3f2a839aec520330	Bacteria	Proteobacteria	Alphaproteobacteria	Sphingomonadales	Sphingomonadaceae	Sphingomonas	NA	10	1
e34c1f672b2db269c7f140ea81a86841	Bacteria	Proteobacteria	Gammaproteobacteria	Enterobacterales	Colwelliaceae	Thalassotalea	montiporae	20	1
e36c89d11f0e1f9e1ab925daad4ce098	Bacteria	Proteobacteria	Gammaproteobacteria	Enterobacterales	Colwelliaceae	Thalassotalea	NA	247	1
e3d8340f968fcf8f737090cbf40e4a6b	Bacteria	Proteobacteria	Gammaproteobacteria	Enterobacterales	Alteromonadaceae	NA	NA	276	1
e3de77e2c844a1edb078439601a29987	Bacteria	Proteobacteria	Gammaproteobacteria	Xanthomonadales	Xanthomonadaceae	Stenotrophomonas	NA	209	1
e49e29e120829ff601a4bdd1ccc5925d	Archaea	Crenarchaeota	Nitrososphaeria	Nitrosopumilales	Nitrosopumilaceae	Ca. Nitrosopumilus	NA	82	1
e4b7269f3803a35d86ca449aa63903b0	Bacteria	Proteobacteria	Alphaproteobacteria	Sphingomonadales	Sphingomonadaceae	Sphingobium	yanoikuyae	195	1
e4b97e47c3dd08657edb43241c3070bf	Bacteria	Proteobacteria	Alphaproteobacteria	Parvibaculales	PS1 clade	NA	NA	48	1
e516793d3eba6d525e826f8b1c400eaa	Bacteria	Actinobacteriota	Actinobacteria	Micrococcales	Cellulomonadaceae	Cellulomonas	NA	307	1
e5703fd775f51422c6dfddf6746843fd	Bacteria	Bacteroidota	Bacteroidia	Chitinophagales	Saprospiraceae	NA	NA	47	1
e5983c094ea38f0d3a38463c5f1c91fc	Bacteria	Proteobacteria	Gammaproteobacteria	Burkholderiales	Comamonadaceae	NA	NA	2695	12
e613bc518c93b697e3e8eae891f9fd22	Bacteria	Proteobacteria	Gammaproteobacteria	Pseudomonadales	Marinomonadaceae	Marinomonas	communis	2497	28
e64a2d017c8754dadad187db89d311ae	Bacteria	Proteobacteria	Gammaproteobacteria	Enterobacterales	Alteromonadaceae	Aestuariibacter	NA	1712	21
e64f9e54decef6c3b559cb327d72eb1d	Bacteria	Proteobacteria	Alphaproteobacteria	Sphingomonadales	Sphingomonadaceae	Sphingomonas	NA	25	1
e6578fcc519592e11bba760be31b78b9	Bacteria	Bacteroidota	Bacteroidia	Cytophagales	Spirosomaceae	Spirosoma	linguale	163	1
e66ba5b71f452ed82a217e99f1815cb5	Bacteria	Proteobacteria	Alphaproteobacteria	Rhodobacterales	Rhodobacteraceae	NA	NA	67	1
e684fc0916bcbb29373e3b464b9f3579	Bacteria	Proteobacteria	Alphaproteobacteria	Rhizobiales	Xanthobacteraceae	Tardiphaga	NA	173	1
e69f43761c1bfb2e030a2ee70df49ce9	Bacteria	Proteobacteria	Gammaproteobacteria	Pseudomonadales	Cellvibrionaceae	Maricurvus	nonylphenolicus	27	1
e6b902cd21c71a56bae111a4c37ba411	Bacteria	Proteobacteria	Gammaproteobacteria	Enterobacterales	Alteromonadaceae	NA	NA	23	1
e6d6e919958582c88bb70f2c7a0c11cc	Bacteria	Proteobacteria	Alphaproteobacteria	Rhizobiales	NA	NA	NA	75	1
e6e40bd79d1f5d51214fa6a34704a60f	Bacteria	Actinobacteriota	Actinobacteria	Corynebacteriales	Dietziaceae	Dietzia	cinnamea	865	1
e7185711bb2c6c3a95b115450256ce14	Bacteria	Bdellovibrionota	Oligoflexia	0319-6G20	NA	NA	NA	12	1
e77b86d84524091a0acb458965963d55	Bacteria	Proteobacteria	Alphaproteobacteria	Rhodobacterales	Rhodobacteraceae	NA	NA	12	1
e7ce13d7ddee470dcc20e4215b63f1ea	Bacteria	Firmicutes	Bacilli	Bacillales	Planococcaceae	Chryseomicrobium	NA	123	1
e7d86ce61eaac10b324ac4aa75c749de	Bacteria	Cyanobacteria	Cyanobacteriia	Phormidesmiales	Nodosilineaceae	MBIC10086	NA	28	1
e7f34e3736bdd3680d2cd87ff0138d71	Bacteria	Proteobacteria	Gammaproteobacteria	Enterobacterales	Colwelliaceae	Thalassotalea	euphylliae	11	1
e80ccbd63c4e65705af5884b1eba741a	Bacteria	Proteobacteria	Gammaproteobacteria	Enterobacterales	Enterobacteriaceae	Citrobacter	freundii	66	1
e813eb4d10fbf66204df890cb4815a5e	Bacteria	Proteobacteria	Gammaproteobacteria	Pseudomonadales	Marinomonadaceae	Marinomonas	communis	161	1
e85b0efc315e991d125ecf1eea4a0e39	Bacteria	Proteobacteria	Alphaproteobacteria	Rhodobacterales	Rhodobacteraceae	NA	NA	3	2
e8c6bb6261a9860a78fa2fa7c5af1214	Bacteria	Proteobacteria	Alphaproteobacteria	Rhodobacterales	Rhodobacteraceae	NA	NA	58	1
e93ff5ce7fa3b7ca5c44db24860e1623	Bacteria	Proteobacteria	Gammaproteobacteria	Enterobacterales	Vibrionaceae	Vibrio	hispanicus	83	2
e96af678a62bb622a0ea4f7540ff1df2	Bacteria	Proteobacteria	Gammaproteobacteria	Pseudomonadales	Pseudomonadaceae	Pseudomonas	protegens	34	1
e9882c5551c2920e53a6092a3cdddc26	Bacteria	Bacteroidota	Bacteroidia	Flavobacteriales	Flavobacteriaceae	Winogradskyella	NA	64	1
e98b6f958049dd7a7e4e31db1a19513b	Bacteria	Actinobacteriota	Actinobacteria	Corynebacteriales	Nocardiaceae	Williamsia	NA	148	1
e9a74bc444b6158a4838bf464f4d19de	Bacteria	Proteobacteria	Alphaproteobacteria	Caulobacterales	Hyphomonadaceae	Maricaulis	NA	91	1
e9bc8a212f67d4a30d6224c22cffd50e	Bacteria	Proteobacteria	Gammaproteobacteria	Pseudomonadales	Pseudomonadaceae	Pseudomonas	pachastrellae	3	1
e9cf4c8decde5e9084d400ac34b23ff3	Bacteria	Acidobacteriota	Blastocatellia	24-Nov	NA	NA	NA	12	1
e9f7e03511f415b3f71a2ea786c5a053	Bacteria	Proteobacteria	Gammaproteobacteria	Enterobacterales	Alteromonadaceae	Alteromonas	mediterranea	35	3
ea04a352ca39b0780ece1c81ba7a8e58	Bacteria	Desulfobacterota	Desulfobulbia	Desulfobulbales	Desulfocapsaceae	Desulfopila	NA	37	1
ea5aed1538a9df3f71927e98a1338c54	Bacteria	Proteobacteria	Gammaproteobacteria	NA	NA	NA	NA	13	1
ea7b15cfe8a4e05e588c3e957d2ae342	Bacteria	Proteobacteria	Gammaproteobacteria	Pseudomonadales	Marinobacteraceae	Marinobacter	salsuginis	16	1
eb1129ab7b7782311b660a9e141c9a4c	Bacteria	Proteobacteria	Alphaproteobacteria	Rhodobacterales	Rhodobacteraceae	Nautella	NA	168	4
eb3282d16f03a054a09b2d4d44fecd6f	Bacteria	Proteobacteria	Alphaproteobacteria	Rhodobacterales	Rhodobacteraceae	Nautella	NA	929	13
eb5b0d1fa238916e2542820de991dcd1	Bacteria	Proteobacteria	Gammaproteobacteria	Enterobacterales	Pseudoalteromonadaceae	Psychrosphaera	NA	83	1
eb5cc338a86ee16a34a991ed4ec48958	Bacteria	Proteobacteria	Gammaproteobacteria	Enterobacterales	Pseudoalteromonadaceae	Pseudoalteromonas	NA	11	1
eb7f5a75f7da87fd9b752b9abb08c5e1	Bacteria	Proteobacteria	Gammaproteobacteria	Pseudomonadales	Oceanospirillaceae	Oceanospirillum	linum	67	1
eb87ae3804634dbd92a4eb74ced21e26	Bacteria	Bacteroidota	Bacteroidia	Chitinophagales	Chitinophagaceae	Ferruginibacter	NA	101	1
eb90761b1845f3b198a42d1841223ca5	Bacteria	Proteobacteria	Gammaproteobacteria	Enterobacterales	Colwelliaceae	Thalassotalea	NA	41	1
ebb1a4619e7f75dc34834e0e53f10460	Bacteria	Proteobacteria	Gammaproteobacteria	Pseudomonadales	Endozoicomonadaceae	Endozoicomonas	NA	32	1
ebb37a96f459acb819487602e0b228c7	Bacteria	Proteobacteria	Gammaproteobacteria	Pseudomonadales	Endozoicomonadaceae	Endozoicomonas	NA	42	1
ebc6069abb470df44fa69b28ba0ae2e3	Bacteria	Actinobacteriota	Actinobacteria	Propionibacteriales	Propionibacteriaceae	Cutibacterium	acnes	306	7
ebd097c2f680c8c3f4f12100d5605e8d	Bacteria	Proteobacteria	Gammaproteobacteria	Enterobacterales	Pseudoalteromonadaceae	Pseudoalteromonas	donghaensis	43	1
ebe70d8bc5257232ac1e9c943064ed09	Bacteria	Actinobacteriota	Actinobacteria	Micrococcales	Micrococcaceae	Micrococcus	luteus	56	4
ebf05da5c31c0b031e38da92358ff185	Bacteria	Bacteroidota	Bacteroidia	Flavobacteriales	Flavobacteriaceae	Dokdonia	NA	39	1
ec0f341a821ad306d7c29d24055351f9	Bacteria	Proteobacteria	Alphaproteobacteria	Sphingomonadales	Sphingomonadaceae	Sphingomonas	yunnanensis	10	1
ec128441a8eb0eaff4a66dddc843e907	Bacteria	Proteobacteria	Gammaproteobacteria	Enterobacterales	Vibrionaceae	Vibrio	crassostreae	58	1
ec229b5f2b6736d695e6c6b2bea2f7e3	Bacteria	Proteobacteria	Gammaproteobacteria	Enterobacterales	Alteromonadaceae	Alteromonas	macleodii	201	1
ec26c8a5e4ecb573f69a614cc0f9dffd	Bacteria	Proteobacteria	Gammaproteobacteria	Xanthomonadales	Xanthomonadaceae	Thermomonas	koreensis	26	1
ec59beea3435412a6b795b1ee45edf42	Bacteria	Proteobacteria	Gammaproteobacteria	Burkholderiales	Alcaligenaceae	Achromobacter	marplatensis	43	1
ecca71bc29b6ac9e1224bcb38b007c5a	Bacteria	Bacteroidota	Bacteroidia	Cytophagales	Cyclobacteriaceae	NA	NA	158	1
eccb692c79b88afe4969089d458c12af	Bacteria	Proteobacteria	Alphaproteobacteria	Caulobacterales	Caulobacteraceae	NA	NA	29	5
ecdb7f42188545c75057a2904663c3c7	Bacteria	Proteobacteria	Gammaproteobacteria	Pseudomonadales	Nitrincolaceae	Pontibacterium	NA	112	1
ece784126a886a36f278bdabf6229497	Bacteria	Bacteroidota	Bacteroidia	Bacteroidales	NA	NA	NA	178	4
ed0078b42234fa96282700764e861e73	Bacteria	Firmicutes	Clostridia	Clostridiales	Clostridiaceae	Oceanirhabdus	NA	16	1
ed1167008952883187307efd81833156	Bacteria	Proteobacteria	Gammaproteobacteria	Pseudomonadales	Saccharospirillaceae	Oleibacter	NA	156	3
ed2c2906434e82878e981138429afd59	Bacteria	Proteobacteria	Gammaproteobacteria	Enterobacterales	Alteromonadaceae	Alteromonas	NA	65	1
ed2e2c0bd1ea90e53bbd19eedca562f0	Bacteria	Proteobacteria	Gammaproteobacteria	Enterobacterales	Shewanellaceae	Ferrimonas	balearica	35	1
ed75c8c2a779816dca79188a0210d832	Bacteria	Planctomycetota	OM190	NA	NA	NA	NA	67	1
eda58b4cdb52271ffea632a72a2194a2	Bacteria	Planctomycetota	Planctomycetes	Pirellulales	Pirellulaceae	Rhodopirellula	NA	40	1
edb043b940a6756a4d9e30bd3b63a1b2	Bacteria	Proteobacteria	Gammaproteobacteria	Enterobacterales	Vibrionaceae	Vibrio	NA	50	1
edf22e2ff87532215d64f83506c446f0	Bacteria	Proteobacteria	Gammaproteobacteria	Enterobacterales	Idiomarinaceae	Idiomarina	NA	19	1
ee0d6ce1709e4f1411f7e90e8f849bf3	Archaea	Crenarchaeota	Nitrososphaeria	Nitrosopumilales	Nitrosopumilaceae	Ca. Nitrosopumilus	NA	14	1
ee37676544a6102335ef827b92539116	Bacteria	Proteobacteria	Alphaproteobacteria	Rhizobiales	Beijerinckiaceae	Methylobacterium-Methylorubrum	NA	121	1
ee6888c669e04e28489d4a4115a3a86c	Bacteria	Firmicutes	Bacilli	Lactobacillales	Streptococcaceae	Streptococcus	oralis	616	8
ef0040d82c6af67b5629986e45c64a80	Bacteria	Proteobacteria	Gammaproteobacteria	Burkholderiales	Burkholderiaceae	Ralstonia	insidiosa	66	1
ef08c0bd1942c3b0a4aebb6fb04ef832	Bacteria	Proteobacteria	Alphaproteobacteria	Caulobacterales	Hyphomonadaceae	Hyphomonas	NA	2	1
ef5a680ead251b06196d949dcc5e69d2	Bacteria	Proteobacteria	Alphaproteobacteria	Rhizobiales	Methyloligellaceae	Rhodobium	orientis	91	1
efcb7f24f63e254f5afa20aca9f2dea7	Bacteria	Planctomycetota	OM190	NA	NA	NA	NA	18	1
efe7148be23877e71f6e60ac3a82622e	Bacteria	Proteobacteria	Gammaproteobacteria	Enterobacterales	Alteromonadaceae	Alteromonas	macleodii	157	1
f019445fd9bf8490369055625d8a7ba8	Bacteria	Planctomycetota	OM190	NA	NA	NA	NA	49	1
f0504a0502ca50c0c7642cefbe0f352f	Bacteria	Proteobacteria	Gammaproteobacteria	Pseudomonadales	Saccharospirillaceae	Oleibacter	marinus	13	1
f06806c505a0698851bdf8952a7bf666	Bacteria	Proteobacteria	Gammaproteobacteria	Enterobacterales	Vibrionaceae	Vibrio	NA	41	1
f0be5f0801f3126a4fc3278b83df085b	Bacteria	Actinobacteriota	Actinobacteria	Micrococcales	Intrasporangiaceae	Serinicoccus	NA	22	1
f171bf0b462d1c90c5761c098862345f	Bacteria	Actinobacteriota	Thermoleophilia	Gaiellales	NA	NA	NA	43	1
f1870f3c2f7e21233fbd1cc03697eda4	Bacteria	Proteobacteria	Gammaproteobacteria	Pseudomonadales	NA	NA	NA	65	1
f1951f3bb4c353ca85c394015e035d71	Bacteria	Proteobacteria	Alphaproteobacteria	Rhodobacterales	Rhodobacteraceae	Ascidiaceihabitans	NA	153	1
f19d20ce00e54875c8a6d8611058c688	Bacteria	Proteobacteria	Gammaproteobacteria	Enterobacterales	Colwelliaceae	Litorilituus	sediminis	128	1
f20088fac7d8f32e71b45dd5044b7351	Bacteria	Proteobacteria	Gammaproteobacteria	Enterobacterales	Vibrionaceae	Vibrio	NA	53	1
f21c3870acc261a180a5a7d27ccaf35a	Bacteria	Proteobacteria	Alphaproteobacteria	NA	NA	NA	NA	98	1
f23e29f483be3f23aa36bd560d61910d	Bacteria	Proteobacteria	Gammaproteobacteria	Nitrosococcales	Nitrosococcaceae	NA	NA	13	1
f23f3e6823542b32b6900862f07e8bce	Bacteria	Proteobacteria	Gammaproteobacteria	Enterobacterales	Vibrionaceae	Vibrio	ponticus	38	1
f246e60a0718dab7bef622c5bc4d610b	Bacteria	Proteobacteria	Gammaproteobacteria	Enterobacterales	Alteromonadaceae	Alteromonas	macleodii	31	1
f314ef14261ccd63e33f53542d84eed3	Bacteria	Bacteroidota	Bacteroidia	Chitinophagales	Saprospiraceae	Aureispira	maritima	37	1
f31e3bb6da2e59e7fbc3c81909fed06b	Bacteria	Proteobacteria	Gammaproteobacteria	Enterobacterales	Pseudoalteromonadaceae	Pseudoalteromonas	shioyasakiensis	39	1
f3551453d0f3f889ed5c842086dd7c86	Bacteria	Proteobacteria	Alphaproteobacteria	Rhizobiales	A0839	NA	NA	11	1
f35c86c1f185a3aa723a17e9e1c00ee2	Bacteria	Proteobacteria	Alphaproteobacteria	Rhizobiales	Beijerinckiaceae	Methylobacterium-Methylorubrum	NA	19	1
f365bf08820c11e75b972274190ea1d4	Bacteria	Bdellovibrionota	Bdellovibrionia	Bacteriovoracales	Bacteriovoracaceae	Peredibacter	NA	272	1
f3c44c80277d29af47247385648025d2	Bacteria	Proteobacteria	Alphaproteobacteria	Rhodobacterales	Rhodobacteraceae	NA	NA	12	1
f3d81b5c6668400a69a6224888d3cd35	Bacteria	Bacteroidota	Bacteroidia	Cytophagales	Cyclobacteriaceae	Marinoscillum	NA	208	1
f3d83cb5dd7769a0c4f618c1bfe70f3f	Bacteria	Proteobacteria	Gammaproteobacteria	Pseudomonadales	Halomonadaceae	Halomonas	cupida	15	2
f41e594ad5ec6059e1e8baacfbb97322	Bacteria	Proteobacteria	Gammaproteobacteria	Enterobacterales	Vibrionaceae	Vibrio	NA	24	1
f4200990595694de99fd79df2b8d97ba	Bacteria	Proteobacteria	Gammaproteobacteria	Enterobacterales	Pasteurellaceae	Haemophilus	parainfluenzae	288	2
f4334833b9ef6c6c2abee79813afc3ff	Bacteria	Proteobacteria	Gammaproteobacteria	Pseudomonadales	Saccharospirillaceae	Thalassolituus	NA	6	1
f4bbc31965f2f37e248a059de8ad3494	Bacteria	Bacteroidota	Bacteroidia	Flavobacteriales	Weeksellaceae	Moheibacter	NA	6	1
f4c49eded20f4147270eac7df9908903	Bacteria	Proteobacteria	Alphaproteobacteria	Rickettsiales	Anaplasmataceae	Neorickettsia	NA	5	1
f4d47da089c1fbc693fbc0b68c5bd8c5	Bacteria	Bacteroidota	Bacteroidia	Chitinophagales	Chitinophagaceae	NA	NA	9330	5
f4d9bdca258212c7ab2334d9e7ccdd85	Bacteria	Actinobacteriota	Actinobacteria	Propionibacteriales	Nocardioidaceae	Marmoricola	NA	122	1
f526a120d70873e73f240114b515b71c	Bacteria	Firmicutes	Clostridia	Peptostreptococcales-Tissierellales	Family XI	Anaerococcus	NA	14	1
f57304e512e2cccb956a399538aa7afb	Bacteria	Proteobacteria	Gammaproteobacteria	Pseudomonadales	Pseudomonadaceae	Pseudomonas	mosselii	55	3
f5d37f177a160d886c7f19c2f02de635	Bacteria	Proteobacteria	Gammaproteobacteria	Enterobacterales	Alteromonadaceae	Alteromonas	NA	9	1
f635e29d94ae4799961ffc2338ca80f0	Bacteria	Proteobacteria	Gammaproteobacteria	Enterobacterales	Pseudoalteromonadaceae	Psychrosphaera	NA	65	1
f64b282392fcf8556916fd798f438158	Bacteria	Planctomycetota	Planctomycetes	Pirellulales	Pirellulaceae	Blastopirellula	NA	37	1
f699781b1267e51a02cd3ed958dfd81c	Bacteria	Proteobacteria	Gammaproteobacteria	Enterobacterales	Yersiniaceae	Yersinia	NA	62	2
f6c211b078f194a8396586146e61a42f	Bacteria	Proteobacteria	Gammaproteobacteria	Enterobacterales	Alteromonadaceae	Aestuariibacter	aggregatus	33	1
f6cffbb79019bd627239ffca91acb3d3	Bacteria	Proteobacteria	Gammaproteobacteria	Pseudomonadales	Pseudomonadaceae	Pseudomonas	NA	15	2
f6ecfeca1139e1db768df0449dafa908	Bacteria	Proteobacteria	Alphaproteobacteria	Rhodobacterales	Rhodobacteraceae	Roseibacterium	NA	31	1
f6f68198f6490f05f9d8f7a5d34500b3	Bacteria	Actinobacteriota	Actinobacteria	Frankiales	Geodermatophilaceae	Modestobacter	NA	71	1
f78bfa267d8883ff9f86847d1ad7a1e6	Bacteria	Spirochaetota	Spirochaetia	Spirochaetales	Spirochaetaceae	Spirochaeta 2	NA	9207	9
f7f573c9258f38acbd514a502a7fc531	Bacteria	Proteobacteria	Gammaproteobacteria	Pseudomonadales	Spongiibacteraceae	BD1-7 clade	NA	122	1
f81db4493fc7f55ad9a64333a8f28ae4	Bacteria	Bacteroidota	Bacteroidia	Cytophagales	Spirosomaceae	Spirosoma	linguale	50	1
f82730c3f102634a2c58be69ec9799dc	Bacteria	Proteobacteria	Gammaproteobacteria	Burkholderiales	Comamonadaceae	Diaphorobacter	polyhydroxybutyrativorans	182	1
f83e24fc4b3f0b5692296c768e3ac201	Bacteria	Bacteroidota	Bacteroidia	Cytophagales	Hymenobacteraceae	Hymenobacter	NA	732	1
f8a918680c64928918a10de155ee896b	Bacteria	Proteobacteria	Alphaproteobacteria	Rhizobiales	Xanthobacteraceae	NA	NA	72	1
f8f40e9a6ba53f8d235a0b337070f39d	Bacteria	Planctomycetota	Planctomycetes	Pirellulales	Pirellulaceae	Blastopirellula	NA	222	1
f8f4e1b6f06f4d03a6bc5fdb495f5cf3	Bacteria	Proteobacteria	Gammaproteobacteria	Xanthomonadales	Xanthomonadaceae	Pseudoxanthomonas	mexicana	14	1
f8fcd7ae88c28b85d4fef2dd7c57d916	Bacteria	Proteobacteria	Gammaproteobacteria	Enterobacterales	Alteromonadaceae	Alteromonas	mediterranea	158	1
f917cb8ba1d8641659945561331327b0	Bacteria	Desulfobacterota	Desulfuromonadia	Bradymonadales	NA	NA	NA	15	1
f9443bf095fc3b934244e246645e138e	Bacteria	Proteobacteria	Alphaproteobacteria	Rhodobacterales	Rhodobacteraceae	NA	NA	21	1
f9634d0cf82136964a238de8c4f61c4e	Bacteria	Proteobacteria	Gammaproteobacteria	Pseudomonadales	Moraxellaceae	Moraxella	NA	40	1
f9c0520eb76a21f27ef06b768b96cfe5	Bacteria	Acidobacteriota	Vicinamibacteria	Vicinamibacterales	NA	NA	NA	11	1
fa50063d3e3a6eec4d38d0d8b1db00f0	Bacteria	Proteobacteria	Gammaproteobacteria	NA	NA	NA	NA	119	1
fa56f4e6c77c4fa5dff449ed070899e9	Bacteria	Proteobacteria	Gammaproteobacteria	Burkholderiales	Neisseriaceae	NA	NA	269	4
fa57fce9e4a2573465e8a01999038fbb	Bacteria	Proteobacteria	Gammaproteobacteria	Pseudomonadales	Pseudohongiellaceae	Pseudohongiella	nitratireducens	27	1
fa5c1dd25422452a339902d11a54d4d8	Bacteria	Firmicutes	Bacilli	Mycoplasmatales	Mycoplasmataceae	Mycoplasma	NA	155	1
fad77fbf9e3c65f17f8d86541ec36df9	Bacteria	Actinobacteriota	Actinobacteria	Corynebacteriales	Corynebacteriaceae	Corynebacterium	ureicelerivorans	27	1
fae7d91a280a66f99fe3eec4cb8bdde5	Bacteria	Proteobacteria	Gammaproteobacteria	Enterobacterales	Alteromonadaceae	Alteromonas	macleodii	70	1
fba0315f6a2029017f83d03f694b6e6f	Bacteria	Actinobacteriota	Thermoleophilia	Gaiellales	NA	NA	NA	29	1
fbc0fb66d6076423c2adb50170b778b4	Bacteria	Proteobacteria	Gammaproteobacteria	Enterobacterales	Colwelliaceae	Thalassotalea	euphylliae	11	1
fc2289f0deed24ee42e089f858e06883	Bacteria	Proteobacteria	Alphaproteobacteria	Rhodobacterales	Rhodobacteraceae	NA	NA	87	1
fc52f0b229d3b3c180a72701e8825e97	Bacteria	Firmicutes	Bacilli	Izemoplasmatales	Izemoplasmataceae	Izimaplasma	NA	62	1
fc5f0f89d0d7cab9916573e51cd4e850	Bacteria	Proteobacteria	Gammaproteobacteria	Pseudomonadales	Cellvibrionaceae	Pseudoteredinibacter	NA	13	1
fcc26a5a20ae8a0cc98680548f154e4c	Bacteria	Bacteroidota	Bacteroidia	Flavobacteriales	Flavobacteriaceae	Winogradskyella	NA	194	4
fcf292b370941e60fb8eb67f144db5c0	Bacteria	Actinobacteriota	Actinobacteria	Frankiales	Geodermatophilaceae	Blastococcus	aggregatus	24	1
fd0b85ae479fa0a838a3c0195dc3a6e9	Bacteria	Bacteroidota	Bacteroidia	Chitinophagales	Saprospiraceae	Lewinella	NA	17	1
fd6fdf7bcbe0a40e772315694d89ad17	Bacteria	Proteobacteria	Alphaproteobacteria	Rhizobiales	Rhizobiaceae	Aureimonas	phyllosphaerae	17	1
fd880f974368a0bec8d242773e84b8ee	Bacteria	Proteobacteria	Gammaproteobacteria	Enterobacterales	Colwelliaceae	Thalassotalea	NA	81	1
fd8d62debd8e54fa977438cb6759b8ed	Bacteria	Spirochaetota	Spirochaetia	Spirochaetales	Spirochaetaceae	Spirochaeta 2	NA	2085	8
fdd090e45640ad763321cee77776a586	Bacteria	Bacteroidota	Bacteroidia	Flavobacteriales	Cryomorphaceae	NA	NA	291	1
fe025cfbbb5374f2f101bfb94aaa10b4	Bacteria	Bacteroidota	Bacteroidia	Chitinophagales	Saprospiraceae	NA	NA	19	1
fe67a3dece58af1d9a3c8af6bff9924d	Bacteria	Proteobacteria	Gammaproteobacteria	Pseudomonadales	Endozoicomonadaceae	Endozoicomonas	NA	533	7
fe89510cac3f282f9906241a1ff0b3c6	Bacteria	Proteobacteria	Alphaproteobacteria	Sphingomonadales	Sphingomonadaceae	Sphingomonas	NA	35	4
fea4c442f7b6d7ce7c8773ef95d20b40	Bacteria	Proteobacteria	Gammaproteobacteria	Enterobacterales	Vibrionaceae	Vibrio	crassostreae	178	1
febccbfdd1fe4008a15286fc400c636c	Bacteria	Proteobacteria	Gammaproteobacteria	Burkholderiales	Comamonadaceae	Ottowia	NA	10	1
febe7f98585e2f36e5c2937184e6763a	Bacteria	Proteobacteria	Alphaproteobacteria	Sphingomonadales	Sphingomonadaceae	Novosphingobium	NA	585	1
fef9b1a3753869ef04cb3f8c7d069aee	Bacteria	Proteobacteria	Alphaproteobacteria	Rhodobacterales	Rhodobacteraceae	Nautella	NA	14	1
feff30497181cb3c19469f001fde2045	Bacteria	Proteobacteria	Gammaproteobacteria	BD7-8	NA	NA	NA	15	1
feff3938fff3d57f6610f3ba4049d59e	Bacteria	Proteobacteria	Gammaproteobacteria	Pseudomonadales	Marinomonadaceae	Marinomonas	communis	14	1
ff1bdec27b022c7440c13d39d38528c6	Bacteria	Proteobacteria	Gammaproteobacteria	Enterobacterales	Vibrionaceae	Vibrio	campbellii	4192	37
ff2b3ec2cc154ae526781413a7fc6c2e	Bacteria	Proteobacteria	Gammaproteobacteria	Pseudomonadales	Spongiibacteraceae	BD1-7 clade	NA	146	3
ff64bb5f7a5b8928553feb00647d3438	Bacteria	Proteobacteria	Gammaproteobacteria	Enterobacterales	Colwelliaceae	Thalassotalea	ganghwensis	31	1
